# Supplementary material for: Redescription of Phymolepis cuifengshanensis (Antiarcha: Yunnanolepididae) using high-resolution computed tomography and new insights into anatomical details of the endocranium in antiarchs
Source: PeerJ. 2018 May 28;6:e4808. doi: 10.7717/peerj.4808 (PMC5978403; doi:10.7717/peerj.4808)
Supplement: Supplemental Information 2 — Nexus file comprising 44 taxa and 78 morphological characters. [file peerj-06-4808-s002.nex]

#NEXUS
[written Fri Apr 06 16:40:04 CST 2018 by Mesquite  version 3.2 (build 801) at tiantong.local/10.100.2.139]

BEGIN TAXA;
	TITLE Taxa;
	DIMENSIONS NTAX=44;
	TAXLABELS
		Kujdanowiaspis Romundina Chuchinolepis Vanchienolepis Zhanjilepis Heteroyunnanolepis Yunnanolepis Mizia Phymolepis Parayunnanolepis Minicrania Liujiangolepis Xichonolepis Dayaoshania Grenfellaspis Sinolepis Wudinolepis Hohsienolepis Microbrachius Bothriolepis Grossilepis Wufengshania Briagalepis Monarolepis Vietnamaspis Dianolepis Tenizolepis Luquanolepis Nawagiaspis Jiangxilepis Ningxialepis Kirgisolepis Hunanolepis Wurungulepis Sherbonaspis Stegolepis Byssacanthus Pterichthyodes Grossaspis Lepadolepis Gerdalepis Pambulaspis Asterolepis Remigolepis 
	;

END;


BEGIN CHARACTERS;
	TITLE  'Matrix in file "Antiarch Data Matrix(96).nex"';
	DIMENSIONS  NCHAR=79;
	FORMAT DATATYPE = STANDARD GAP = - MISSING = ? SYMBOLS = "  0 1 2 3";
	CHARSTATELABELS 
		1 Adult_ornamentation /  tubercular reticular, 2 Adult_ornamentation /  'non-ridged' ridged, 3 'Ridges on dorsal wall of trunk-shield' /  converging subparallel, 4 'Dorsal spongy layer in dermal bone of trunk-shield' /  absent present, 5 Ridged_scales /  absent present, 6 Premedian_plate /  absent present, 7 Premedian_plate /  short_and_broad _long_and_narrow, 8 Anterior_margin_of_PrM_plate /  convex slightly_concave, 9 Unornamented_shelf_and_rostrocaudal_groove_on_premedian_plate /  absent present, 10 'Rostral width/orbital width index of premedian plate' /  smaller_than_200 larger_than_200, 11 Lateral_plate /  absent present, 12 Lateral_plate /  narrow broad, 13 Preorbital_depression /  present absent, 14 Preorbital_depression /  extending_laterally_onto_the_lateral_plates restricted_to_the_premedian_plate, 15 Preorbital_recess /  absent present, 16 Preorbital_recess /  restricted_to_the_premedian_plate extending_laterally_to_the_lateral_plates, 17 Orbital_opening /  open enclosed_by_dermal_skull_roof_plates, 18 Orbital_fenestra /  large small, 19 Relative_position_of_the_orbital_fenestra /  anterior slightly_anterior slightly_posterior posterior, 20 Nasal_opening /  at_the_anterolateral_corners_of_the_rostral_plate at_the_anterior_margin_of_the_rostral_plate, 21 Postpineal_and_nuchal_plates /  long_and_narrow short_and_broad, 22 Pronounced_postpineal_thickening /  absent present, 23 Position_of_postorbital_crista /  extending_medially_to_postpineal_plate lying_laterl_to_postpineal_plate, 24 Nuchal_plate /  without_orbital_facets with_orbital_facets, 25 'Supraotic thickening of head-shield' /  absent present, 26 'Median occipital crista of head-shield' /  absent present, 27 nuchal_process_of_the_head_shield /  absent present, 28 Obstantic_margin /  long short, 29 Central_sensory_canal /  present absent, 30 Supraorbital_canal /  present absent, 31 'X-shaped pit-line grooves' /  present absent, 32 Branch_of_infraorbital_canal_diverging_on_lateral_plate /  present absent, 33 'Semicircular pit-line' /  absent present, 34 'Occipital cross-commissure issued from infraorbital canal' /  absent_or_short long_and_extending_onto_the_nuchal_plate, 35 Endocranial_postorbital_process /  behind_anterior_level_of_orbital_notch extending_in_front_of_orbital_notch, 36 Endocranial_postorbital_process /  at_or_behind_posterior_level_of_orbital_notch in_front_of_posterior_level_of_orbital_notch, 37 'Cavity for cranio-spinal process' /  absent present, 38 'Supra-occipital pit of head-shield' /  absent present, 39 Confluence_between_anterior_and_posterior_semicircular_canals /  midway_between_orbital_fenestra_and_transverse_nuchal_crista_or_close_to_orbital_fenestra close_to_transverse_nuchal_crista, 40 'Endolymphatic duct through head-shield' /  long_tube short_tube, 41 Occipital_portion_of_endocranium /  long_ short, 42 Submarginal_articulation /  absent present, 43 Postsuborbital_plate /  present absent, 44 Postsuborbital_plate /  with_a_long_anterior_process equilateral_triangular_in_shape, 45 Postsuborbital_plate /  behind_the_suborbital_plate above_the_suborbital_plate, 46 Suborbital_plates_of_both_sides /  separated meeting_in_the_midline, 47 'Shape of trunk-shield' /  low_and_elongated high_and_short, 48 Number_of_median_dorsal_plates /  one two, 49 'Index (r1) between width of anterior margin and maximum width of anterior median dorsal plate' /  'r1>55 ' '35=<r1=<55' '15=<r1<35' '<15', 50 'Index (r2) between anterior and posterior divisions of anterior median dorsal plate' /  'r2<300' '300=<r1=<500' '>500', 51 Tergal_angle_of_anterior_median_dorsal_plate /  centrally_or_posteriorly_placed anteriorly_placed, 52 Dorsal_spine_of_AMD_plate /  absent present, 53 AMD_plate /  completely_overlapping_ADL_palte partly_overlapping__ADL_plate, 54 AMD_plate /  'underlapping or partly overlapping PDL  (or MxL) ' 'completely overlapping the PDL (or MxL) plate', 55 AMD_plate /  'partly or completely overlapping the PDL (or MxL) plate' ' underlapping the PDL (or MxL) plate', 56 Anterior_ventral_process_and_pit_on_anterior_median_dorsal_plate /  present absent, 57 Lateral_process_of_PMD_plate /  conspicuous reduced, 58 Crista_transversalis_interna_posterior /  lying_laterally_to_the_posterior_ventral_pit_and_process_of__the_PMD_plate lying_behind_the_posterior_ventral_pit_and_process_of__the_PMD_plate, 59 Posterior_ventral_pit_and_process /  on_the_crista_transversalis_interna_posterior posteriorly_migrated_behind_it, 60 Crista_transversalis_interna_posterior /  lying_laterally_to_the_posterior_ventral_process_and_pit turning_anteriorly_and_in_front_of_the_posterior_ventral_process_and_pit, 61 AL_plate /  present absent, 62 Changs_apparatus /  absent present, 63 'Ventrolateral fossa of trunk-shield' /  absent present, 64 PDL_and_PL_plates /  independent fused_to_form_a_MxL_plate, 65 PVL_and_PL_plates /  independent 'fused to form (or replaced by) a single plate', 66 Semilunar_plate /  paired unpaired, 67 'Large rectangular aperture on the ventral wall of trunk-shield' /  absent present, 68 Spinal_plate_ /  present absent, 69 Postbranchial_lamina /  external_and_upright internal_and_horizontal, 70 pectoral_fin /  'scale-covered' modified_into_a_slender_appendage_covered_with_small_dermal_plates, 71 Number_of_plates_encircling_pectoral_fenestra /  two_or_more one, 72 Brachial_process /  absent present, 73 Brachial_process /  simple 'helmet-shaped', 74 axillary_foramen /  small large, 75 pectoral_appendage /  unjointed jointed, 76 Dorsal_central_plate_1_and_dorsal_central_plate_2_of_pectoral_appendage /  in_contact separated, 77 pectoral_appendage /  short _elongated, 78 'Lateral marginal plate 2 relative to trunk-shield:' /  short elongated, 79 number_of_Ml_plates_of_the_distal_segment /  three two ; 
	MATRIX
	Kujdanowiaspis      00-000----0-?-??000???-000100000000000000-010000--------?00000000000000--------
	Romundina           00-00100000-0-0-000000-000110000000000000-??0011?-------?00000000-10000--------
	Chuchinolepis       00-0?1000011000-110?00?000001000000??1???0????013010000000001??000011110-00000-
	Vanchienolepis      00-0??????????????????????????????????????????01301000010???1??000111110-1????-
	Zhanjilepis         00-0?????????????????0????????????????????????013000000000001?100?0???????????-
	Heteroyunnanolepis  00-0010000111??0110?00?0?000?00??0???????0????013000000000001??000011110-0????-
	Yunnanolepis        00-0?1000011000-110?0000000010000000110000????013000000000011110000?1110-00000-
	Mizia               00-0?1000011000-110000?0??0011000000?????0000?01300000000001111000011110-00000-
	Phymolepis          00-0??0???11???-11??00000000110?000011000?????01300000000001111000011110-00000-
	Parayunnanolepis    00-001000011000-100?00?0??00110?000??????0????0130000000000111?000011110-00000-
	Minicrania          00-0?10000100010100?00?0??0010110100?10??0????010010000000001??000011110-0?????
	Liujiangolepis      00-00100011100??112?10?0???011110000?????0????010010010000?01000101111110010100
	Xichonolepis        00-0?100011101??111000?0???0111100???????0????012110010000101000101111110010?00
	Dayaoshania         00-0?100011101??110?10?0???0111100???????0????012110010000??1000101111110010000
	Grenfellaspis       00-0?10001110110110?00?00000111100???1?110????011210010010101000101111110010?00
	Sinolepis           00-0?100011001??110?00?0?00011110000?????0????010210010010??1000101111110010?00
	Wudinolepis         0100?110001100??103?00?????001110101?01???????01001000100100100011011111111?01?
	Hohsienolepis       0110?110001100??103000?0???001110?????????????010010001001001000110111111?1?0??
	Microbrachius       0110?1100011000-103?0000011001110101001111????01001000100100100011011111111100?
	Bothriolepis        10-0011000111-11112010111110010010110111110110010010001001001000110111111111111
	Grossilepis         00-0?11000111-11112?10?1?1100100101100???1011?010010010001001000110111111111111
	Wufengshania        00-0010000111-11102?10111?1101000001001111???????????????????????????1111??????
	Briagalepis         00-0????????????1??????????????00????????1????010010101001001000110111111??????
	Monarolepis         00-0????????????1???????111?0?1??????0111?????010010101001001000110111111011?1?
	Vietnamaspis        00-00???????1-??1?????????????????????????????011010001011001?0???011111111???1
	Dianolepis          00-0?11000111-11102?10?0???001010001??1??1????0110100010010010001101111110101??
	Tenizolepis         00-0?11000111-1110201??0???011?10?????????????010010101001001000110111111?1??1?
	Luquanolepis        00-0????????????1?????????????????????????????0110100??00100100001011111101?01?
	Nawagiaspis         00-0?11000101-??103?10??????11??0001?????10010111010???00100100001011111101????
	Jiangxilepis        10-0?11000101-11102?1000?0?01111000100111?????01100100110100100101011111111011?
	Ningxialepis        10-001????1?????1??????0???00?0??1???????0????111001101?011010010?01?1111?1011?
	Kirgisolepis        00-0?11000101-10102?1??0???1010011????????1???111001101?010010010?011111111????
	Hunanolepis         00-0?11000101-10103010?011?1111101010011101???111000001101001001000111111010011
	Wurungulepis        00-01???????????1?????????????????????????????11?000001?010010000001111110?????
	Sherbonaspis        00-0?10100101-1010??10?0??11111??101?????01???112000001101001001000111111010000
	Stegolepis          0?-0?11100101-10101?1??0???1111101????????1???11200100010100100000011111101000?
	Byssacanthus        00-0?11000101-10102?00?0???1111111???????01???111001000101001000000111111010001
	Pterichthyodes      00-0111000101-10102?10101111110101010011101??1111000001101001001000111111010000
	Grossaspis          00-1????????????1?????????????????????????????11100000110100100?0?01111110?????
	Lepadolepis         00-1????????????1?????????????????????????????11100000110100100?0?011111101000?
	Gerdalepis          00-1?10000101-1010000??0???1111101????????1???111000001101001001010111111010000
	Pambulaspis         00-0?10110101-101011110011111111010100111?1???0130000011010010000001111110?000?
	Asterolepis         00-0110110101-10101110001011111101010011101??1013000010101001001000111111010001
	Remigolepis         00-0?10110101-1010111100101111110101?011101??1013000000101001000000?1111100000-

;

END;
BEGIN NOTES;

	SU  T = 12 C = 1 N = color I = 4;
	SU  T = 31 C = 1 N = color I = 4;

	SU  T = 12 C = 2 N = color I = 4;
	SU  T = 31 C = 2 N = color I = 4;

	SU  T = 12 C = 4 N = color I = 4;
	SU  T = 31 C = 4 N = color I = 4;

	SU  T = 12 C = 5 N = color I = 4;
	SU  T = 26 C = 5 N = color I = 11;
	SU  T = 27 C = 5 N = color I = 11;

	SU  T = 4 C = 6 N = color I = 8;
	SU  T = 5 C = 6 N = color I = 8;
	SU  T = 8 C = 6 N = color I = 11;
	SU  T = 9 C = 6 N = color I = 8;
	SU  T = 12 C = 6 N = color I = 4;
	SU  T = 23 C = 6 N = color I = 15;
	SU  T = 24 C = 6 N = color I = 15;
	SU  T = 28 C = 6 N = color I = 8;
	SU  T = 31 C = 6 N = color I = 4;
	SU  T = 34 C = 6 N = color I = 8;
	SU  T = 39 C = 6 N = color I = 15;
	SU  T = 40 C = 6 N = color I = 15;

	SU  T = 5 C = 7 N = color I = 15;
	SU  T = 6 C = 7 N = color I = 15;
	SU  T = 8 C = 7 N = color I = 11;
	SU  T = 12 C = 7 N = color I = 4;
	SU  T = 27 C = 7 N = color I = 11;
	SU  T = 33 C = 7 N = color I = 11;

	SU  T = 4 C = 8 N = color I = 8;
	SU  T = 5 C = 8 N = color I = 8;
	SU  T = 8 C = 8 N = color I = 11;
	SU  T = 9 C = 8 N = color I = 8;
	SU  T = 12 C = 8 N = color I = 4;
	SU  T = 13 C = 8 N = color I = 11;
	SU  T = 23 C = 8 N = color I = 15;
	SU  T = 24 C = 8 N = color I = 8;
	SU  T = 27 C = 8 N = color I = 11;
	SU  T = 28 C = 8 N = color I = 8;
	SU  T = 31 C = 8 N = color I = 4;
	SU  T = 33 C = 8 N = color I = 11;

	SU  T = 4 C = 9 N = color I = 8;
	SU  T = 5 C = 9 N = color I = 8;
	SU  T = 8 C = 9 N = color I = 11;
	SU  T = 9 C = 9 N = color I = 8;
	SU  T = 12 C = 9 N = color I = 4;
	SU  T = 13 C = 9 N = color I = 11;
	SU  T = 23 C = 9 N = color I = 15;
	SU  T = 24 C = 9 N = color I = 8;
	SU  T = 27 C = 9 N = color I = 11;
	SU  T = 28 C = 9 N = color I = 8;
	SU  T = 31 C = 9 N = color I = 4;
	SU  T = 33 C = 9 N = color I = 11;
	SU  T = 34 C = 9 N = color I = 15;
	SU  T = 39 C = 9 N = color I = 15;
	SU  T = 40 C = 9 N = color I = 15;

	SU  T = 5 C = 10 N = color I = 8;
	SU  T = 6 C = 10 N = color I = 8;
	SU  T = 8 C = 10 N = color I = 11;
	SU  T = 9 C = 10 N = color I = 8;
	SU  T = 12 C = 10 N = color I = 4;
	SU  T = 13 C = 10 N = color I = 11;
	SU  T = 27 C = 10 N = color I = 11;
	SU  T = 31 C = 10 N = color I = 4;
	SU  T = 33 C = 10 N = color I = 11;

	SU  T = 4 C = 11 N = color I = 8;
	SU  T = 5 C = 11 N = color I = 8;
	SU  T = 8 C = 11 N = color I = 11;
	SU  T = 12 C = 11 N = color I = 4;
	SU  T = 23 C = 11 N = color I = 15;
	SU  T = 24 C = 11 N = color I = 15;
	SU  T = 28 C = 11 N = color I = 8;
	SU  T = 31 C = 11 N = color I = 4;
	SU  T = 33 C = 11 N = color I = 11;
	SU  T = 34 C = 11 N = color I = 8;
	SU  T = 39 C = 11 N = color I = 15;
	SU  T = 40 C = 11 N = color I = 15;

	SU  T = 5 C = 12 N = color I = 15;
	SU  T = 6 C = 12 N = color I = 15;
	SU  T = 8 C = 12 N = color I = 11;
	SU  T = 12 C = 12 N = color I = 4;
	SU  T = 27 C = 12 N = color I = 11;
	SU  T = 31 C = 12 N = color I = 17;
	SU  T = 33 C = 12 N = color I = 11;

	SU  T = 5 C = 13 N = color I = 8;
	SU  T = 8 C = 13 N = color I = 11;
	SU  T = 9 C = 13 N = color I = 8;
	SU  T = 33 C = 13 N = color I = 11;

	SU  T = 8 C = 14 N = color I = 11;
	SU  T = 9 C = 14 N = color I = 8;
	SU  T = 12 C = 14 N = color I = 4;

	SU  T = 5 C = 15 N = color I = 8;
	SU  T = 8 C = 15 N = color I = 11;
	SU  T = 9 C = 15 N = color I = 8;
	SU  T = 12 C = 15 N = color I = 4;
	SU  T = 31 C = 15 N = color I = 4;
	SU  T = 33 C = 15 N = color I = 11;

	SU  T = 4 C = 17 N = color I = 17;
	SU  T = 5 C = 17 N = color I = 17;
	SU  T = 12 C = 17 N = color I = 4;
	SU  T = 31 C = 17 N = color I = 4;

	SU  T = 5 C = 18 N = color I = 8;
	SU  T = 6 C = 18 N = color I = 15;
	SU  T = 8 C = 18 N = color I = 11;
	SU  T = 9 C = 18 N = color I = 15;
	SU  T = 12 C = 18 N = color I = 4;
	SU  T = 27 C = 18 N = color I = 11;
	SU  T = 33 C = 18 N = color I = 11;

	SU  T = 5 C = 19 N = color I = 8;
	SU  T = 6 C = 19 N = color I = 15;
	SU  T = 8 C = 19 N = color I = 11;
	SU  T = 9 C = 19 N = color I = 8;
	SU  T = 12 C = 19 N = color I = 4;
	SU  T = 27 C = 19 N = color I = 11;
	SU  T = 31 C = 19 N = color I = 4;
	SU  T = 33 C = 19 N = color I = 11;

	SU  T = 3 C = 20 N = color I = 8;
	SU  T = 4 C = 20 N = color I = 8;
	SU  T = 5 C = 20 N = color I = 8;
	SU  T = 6 C = 20 N = color I = 8;
	SU  T = 7 C = 20 N = color I = 15;
	SU  T = 9 C = 20 N = color I = 8;
	SU  T = 10 C = 20 N = color I = 17;
	SU  T = 11 C = 20 N = color I = 15;
	SU  T = 12 C = 20 N = color I = 8;
	SU  T = 13 C = 20 N = color I = 11;
	SU  T = 14 C = 20 N = color I = 8;
	SU  T = 15 C = 20 N = color I = 8;
	SU  T = 16 C = 20 N = color I = 8;
	SU  T = 17 C = 20 N = color I = 8;
	SU  T = 19 C = 20 N = color I = 8;
	SU  T = 21 C = 20 N = color I = 8;
	SU  T = 23 C = 20 N = color I = 15;
	SU  T = 24 C = 20 N = color I = 8;
	SU  T = 26 C = 20 N = color I = 8;
	SU  T = 27 C = 20 N = color I = 11;
	SU  T = 28 C = 20 N = color I = 8;
	SU  T = 29 C = 20 N = color I = 8;
	SU  T = 30 C = 20 N = color I = 8;
	SU  T = 31 C = 20 N = color I = 4;
	SU  T = 32 C = 20 N = color I = 8;
	SU  T = 33 C = 20 N = color I = 11;
	SU  T = 34 C = 20 N = color I = 15;
	SU  T = 35 C = 20 N = color I = 8;
	SU  T = 36 C = 20 N = color I = 8;
	SU  T = 37 C = 20 N = color I = 8;
	SU  T = 38 C = 20 N = color I = 8;
	SU  T = 39 C = 20 N = color I = 8;
	SU  T = 40 C = 20 N = color I = 15;

	SU  T = 5 C = 21 N = color I = 8;
	SU  T = 6 C = 21 N = color I = 15;
	SU  T = 8 C = 21 N = color I = 11;
	SU  T = 12 C = 21 N = color I = 4;
	SU  T = 13 C = 21 N = color I = 11;
	SU  T = 27 C = 21 N = color I = 11;
	SU  T = 31 C = 21 N = color I = 4;
	SU  T = 33 C = 21 N = color I = 11;

	SU  T = 4 C = 22 N = color I = 8;
	SU  T = 5 C = 22 N = color I = 11;
	SU  T = 12 C = 22 N = color I = 4;
	SU  T = 31 C = 22 N = color I = 4;
	SU  T = 33 C = 22 N = color I = 11;

	SU  C = 23 N = color I = 10;

	SU  T = 5 C = 24 N = color I = 8;
	SU  T = 6 C = 24 N = color I = 15;
	SU  T = 8 C = 24 N = color I = 11;
	SU  T = 12 C = 24 N = color I = 4;
	SU  T = 23 C = 24 N = color I = 15;
	SU  T = 27 C = 24 N = color I = 11;
	SU  T = 31 C = 24 N = color I = 4;
	SU  T = 33 C = 24 N = color I = 11;

	SU  C = 26 N = color I = 1;

	SU  T = 5 C = 28 N = color I = 8;
	SU  T = 6 C = 28 N = color I = 15;
	SU  T = 8 C = 28 N = color I = 11;
	SU  T = 9 C = 28 N = color I = 11;
	SU  T = 12 C = 28 N = color I = 4;
	SU  T = 27 C = 28 N = color I = 11;
	SU  T = 31 C = 28 N = color I = 4;
	SU  T = 33 C = 28 N = color I = 11;

	SU  T = 5 C = 29 N = color I = 8;
	SU  T = 6 C = 29 N = color I = 11;
	SU  T = 8 C = 29 N = color I = 11;
	SU  T = 9 C = 29 N = color I = 11;
	SU  T = 10 C = 29 N = color I = 17;
	SU  T = 12 C = 29 N = color I = 4;
	SU  T = 23 C = 29 N = color I = 15;
	SU  T = 31 C = 29 N = color I = 4;
	SU  T = 33 C = 29 N = color I = 11;

	SU  T = 5 C = 30 N = color I = 8;
	SU  T = 6 C = 30 N = color I = 8;
	SU  T = 8 C = 30 N = color I = 11;
	SU  T = 9 C = 30 N = color I = 11;
	SU  T = 10 C = 30 N = color I = 17;
	SU  T = 12 C = 30 N = color I = 4;
	SU  T = 22 C = 30 N = color I = 17;
	SU  T = 23 C = 30 N = color I = 15;
	SU  T = 24 C = 30 N = color I = 8;
	SU  T = 25 C = 30 N = color I = 15;
	SU  T = 28 C = 30 N = color I = 8;
	SU  T = 31 C = 30 N = color I = 4;
	SU  T = 33 C = 30 N = color I = 11;
	SU  T = 34 C = 30 N = color I = 8;
	SU  T = 39 C = 30 N = color I = 15;
	SU  T = 40 C = 30 N = color I = 15;

	SU  T = 5 C = 31 N = color I = 8;
	SU  T = 6 C = 31 N = color I = 8;
	SU  T = 8 C = 31 N = color I = 11;
	SU  T = 12 C = 31 N = color I = 4;
	SU  T = 23 C = 31 N = color I = 15;
	SU  T = 26 C = 31 N = color I = 8;
	SU  T = 27 C = 31 N = color I = 11;
	SU  T = 33 C = 31 N = color I = 11;

	SU  T = 5 C = 32 N = color I = 8;
	SU  T = 8 C = 32 N = color I = 11;
	SU  T = 9 C = 32 N = color I = 8;
	SU  T = 10 C = 32 N = color I = 17;
	SU  T = 12 C = 32 N = color I = 4;
	SU  T = 31 C = 32 N = color I = 4;
	SU  T = 33 C = 32 N = color I = 11;

	SU  T = 5 C = 33 N = color I = 8;
	SU  T = 8 C = 33 N = color I = 11;
	SU  T = 12 C = 33 N = color I = 4;
	SU  T = 31 C = 33 N = color I = 4;

	SU  C = 34 N = color I = 17;
	SU  T = 5 C = 34 N = color I = 8;
	SU  T = 6 C = 34 N = color I = 15;
	SU  T = 8 C = 34 N = color I = 11;
	SU  T = 12 C = 34 N = color I = 4;
	SU  T = 31 C = 34 N = color I = 17;
	SU  T = 33 C = 34 N = color I = 11;

	SU  T = 3 C = 35 N = color I = 11;
	SU  T = 4 C = 35 N = color I = 8;
	SU  T = 5 C = 35 N = color I = 8;
	SU  T = 8 C = 35 N = color I = 11;
	SU  T = 33 C = 35 N = color I = 11;

	SU  C = 40 N = color I = 10;

	SU  T = 4 C = 42 N = color I = 8;
	SU  T = 5 C = 42 N = color I = 8;
	SU  T = 8 C = 42 N = color I = 11;
	SU  T = 9 C = 42 N = color I = 8;
	SU  T = 10 C = 42 N = color I = 17;
	SU  T = 12 C = 42 N = color I = 4;
	SU  T = 13 C = 42 N = color I = 11;
	SU  T = 31 C = 42 N = color I = 4;
	SU  T = 33 C = 42 N = color I = 11;

	SU  T = 8 C = 43 N = color I = 11;
	SU  T = 12 C = 43 N = color I = 4;
	SU  T = 31 C = 43 N = color I = 4;
	SU  T = 33 C = 43 N = color I = 11;

	SU  T = 8 C = 44 N = color I = 11;
	SU  T = 12 C = 44 N = color I = 4;

	SU  T = 8 C = 45 N = color I = 11;
	SU  T = 12 C = 45 N = color I = 4;
	SU  T = 31 C = 45 N = color I = 4;

	SU  T = 2 C = 46 N = color I = 15;
	SU  T = 7 C = 46 N = color I = 15;
	SU  T = 8 C = 46 N = color I = 8;
	SU  T = 9 C = 46 N = color I = 8;
	SU  T = 10 C = 46 N = color I = 17;
	SU  T = 11 C = 46 N = color I = 8;
	SU  T = 12 C = 46 N = color I = 4;
	SU  T = 31 C = 46 N = color I = 4;

	SU  T = 12 C = 47 N = color I = 4;
	SU  T = 16 C = 47 N = color I = 4;
	SU  T = 31 C = 47 N = color I = 17;

	SU  T = 2 C = 48 N = color I = 15;
	SU  T = 12 C = 48 N = color I = 4;
	SU  T = 16 C = 48 N = color I = 4;
	SU  T = 31 C = 48 N = color I = 4;

	SU  T = 1 C = 49 N = color I = 15;
	SU  T = 2 C = 49 N = color I = 15;
	SU  T = 12 C = 49 N = color I = 4;
	SU  T = 16 C = 49 N = color I = 4;
	SU  T = 31 C = 49 N = color I = 4;

	SU  T = 12 C = 50 N = color I = 4;
	SU  T = 16 C = 50 N = color I = 4;

	SU  T = 12 C = 51 N = color I = 4;
	SU  T = 16 C = 51 N = color I = 4;

	SU  T = 12 C = 52 N = color I = 4;
	SU  T = 16 C = 52 N = color I = 4;
	SU  T = 31 C = 52 N = color I = 4;

	SU  T = 12 C = 53 N = color I = 4;
	SU  T = 16 C = 53 N = color I = 4;
	SU  T = 31 C = 53 N = color I = 4;

	SU  T = 12 C = 54 N = color I = 4;
	SU  T = 16 C = 54 N = color I = 4;
	SU  T = 31 C = 54 N = color I = 4;

	SU  T = 12 C = 55 N = color I = 4;
	SU  T = 16 C = 55 N = color I = 4;
	SU  T = 31 C = 55 N = color I = 4;

	SU  T = 12 C = 56 N = color I = 4;
	SU  T = 16 C = 56 N = color I = 4;
	SU  T = 31 C = 56 N = color I = 4;

	SU  T = 12 C = 57 N = color I = 4;
	SU  T = 16 C = 57 N = color I = 4;
	SU  T = 31 C = 57 N = color I = 4;

	SU  T = 12 C = 58 N = color I = 4;
	SU  T = 31 C = 58 N = color I = 4;

	SU  T = 12 C = 59 N = color I = 11;
	SU  T = 31 C = 59 N = color I = 4;

	SU  T = 12 C = 60 N = color I = 4;
	SU  T = 31 C = 60 N = color I = 4;

	SU  T = 3 C = 62 N = color I = 15;
	SU  T = 4 C = 62 N = color I = 15;
	SU  T = 5 C = 62 N = color I = 15;
	SU  T = 6 C = 62 N = color I = 15;
	SU  T = 11 C = 62 N = color I = 15;
	SU  T = 12 C = 62 N = color I = 4;
	SU  T = 31 C = 62 N = color I = 4;

	SU  T = 3 C = 63 N = color I = 15;
	SU  T = 4 C = 63 N = color I = 15;
	SU  T = 6 C = 63 N = color I = 15;
	SU  T = 10 C = 63 N = color I = 17;
	SU  T = 11 C = 63 N = color I = 15;
	SU  T = 12 C = 63 N = color I = 4;
	SU  T = 31 C = 63 N = color I = 4;

	SU  T = 12 C = 64 N = color I = 4;
	SU  T = 31 C = 64 N = color I = 4;

	SU  T = 12 C = 65 N = color I = 4;

	SU  T = 5 C = 66 N = color I = 15;
	SU  T = 12 C = 66 N = color I = 4;
	SU  T = 31 C = 66 N = color I = 4;

	SU  T = 31 C = 67 N = color I = 4;

	SU  T = 5 C = 68 N = color I = 15;

	SU  T = 5 C = 69 N = color I = 15;
	SU  T = 12 C = 69 N = color I = 4;
	SU  T = 31 C = 69 N = color I = 4;

	SU  T = 5 C = 70 N = color I = 15;
	SU  T = 12 C = 70 N = color I = 4;
	SU  T = 31 C = 70 N = color I = 4;

	SU  T = 5 C = 71 N = color I = 15;
	SU  T = 12 C = 71 N = color I = 4;
	SU  T = 31 C = 71 N = color I = 4;

	SU  C = 72 N = color I = 1;
	SU  T = 5 C = 72 N = color I = 15;

	SU  T = 5 C = 73 N = color I = 15;

	SU  T = 5 C = 74 N = color I = 15;
	SU  T = 12 C = 74 N = color I = 4;
	SU  T = 31 C = 74 N = color I = 4;

	SU  T = 5 C = 75 N = color I = 15;
	SU  T = 6 C = 75 N = color I = 8;
	SU  T = 11 C = 75 N = color I = 8;
	SU  T = 12 C = 75 N = color I = 4;
	SU  T = 23 C = 75 N = color I = 15;
	SU  T = 31 C = 75 N = color I = 4;
	SU  T = 34 C = 75 N = color I = 15;
	SU  T = 39 C = 75 N = color I = 15;

	SU  T = 4 C = 76 N = color I = 15;
	SU  T = 5 C = 76 N = color I = 15;
	SU  T = 6 C = 76 N = color I = 8;
	SU  T = 10 C = 76 N = color I = 17;
	SU  T = 11 C = 76 N = color I = 8;
	SU  T = 12 C = 76 N = color I = 4;
	SU  T = 16 C = 76 N = color I = 4;
	SU  T = 19 C = 76 N = color I = 15;
	SU  T = 25 C = 76 N = color I = 11;
	SU  T = 31 C = 76 N = color I = 4;
	SU  T = 34 C = 76 N = color I = 15;
	SU  T = 39 C = 76 N = color I = 15;

	SU  T = 5 C = 77 N = color I = 15;
	SU  T = 6 C = 77 N = color I = 8;
	SU  T = 10 C = 77 N = color I = 17;
	SU  T = 11 C = 77 N = color I = 8;
	SU  T = 12 C = 77 N = color I = 4;
	SU  T = 16 C = 77 N = color I = 4;
	SU  T = 26 C = 77 N = color I = 15;
	SU  T = 31 C = 77 N = color I = 4;
	SU  T = 34 C = 77 N = color I = 15;
	SU  T = 39 C = 77 N = color I = 15;

	SU  T = 4 C = 78 N = color I = 15;
	SU  T = 5 C = 78 N = color I = 15;
	SU  T = 6 C = 78 N = color I = 8;
	SU  T = 10 C = 78 N = color I = 17;
	SU  T = 11 C = 78 N = color I = 8;
	SU  T = 12 C = 78 N = color I = 4;
	SU  T = 16 C = 78 N = color I = 4;
	SU  T = 24 C = 78 N = color I = 15;
	SU  T = 31 C = 78 N = color I = 4;
	SU  T = 34 C = 78 N = color I = 15;
	SU  T = 39 C = 78 N = color I = 15;

	SU  T = 12 C = 79 N = color I = 4;
	SU  T = 16 C = 79 N = color I = 4;
	SU  T = 31 C = 79 N = color I = 4;

	AN C = 17  A = 0 DC = 2017.9.19.23.34.11 DM = 2017.9.19.23.34.38 ID = 015e9ac6790d368 I = _ TF = (CM '1 in Zhu (1996);') ;

	AN C = 20  A = 0 DC = 2017.9.19.23.27.53 DM = 2017.9.19.23.27.53 ID = 015e9ac0b2e1365 I = _ TF = (CM ) ;

	AN C = 35  A = 0 DC = 2017.9.15.12.29.45 DM = 2017.9.15.12.29.52 ID = 015e83ccb89c73 I = _ TF = (CM ) TF = (R 'Goujet, 1984^n');

	AN C = 45  A = 0 DC = 2017.9.21.23.11.49 DM = 2017.9.21.23.12.8 ID = 015ea4feb4c9610 I = _ TF = (CM '0 in Zhu (1996);^n1 in Pan (2017)') ;

	AN C = 46  A = 0 DC = 2017.9.20.12.57.49 DM = 2017.9.20.12.57.55 ID = 015e9da636ad525 I = _ TF = (CM '0 in Zhu (1996)') ;

	AN C = 51  A = 0 DC = 2017.9.19.15.46.30 DM = 2017.9.19.15.46.30 ID = 015e991a4a7a125 I = _ TF = (CM ) ;

	AN C = 54  A = 0 DC = 2017.9.26.7.27.4 DM = 2017.9.26.7.27.4 ID = 015ebb5d8ed7280 I = _ TF = (CM ) ;

	AN T = 26 C = 5  A = 0 DC = 2017.9.20.0.8.28 DM = 2018.1.8.14.51.28 ID = 015e9ae5d97d388 I = _ TF = (CM '? in Zhu (1996)^n0 in Pan et al. (2017)') ;

	AN T = 27 C = 5  A = 0 DC = 2017.9.20.0.7.57 DM = 2018.1.7.21.38.8 ID = 015e9ae5621c386 I = _ TF = (CM '? in Zhu (1996)^n0 in Pan et al. (2017)') ;

	AN T = 4 C = 6  A = 0 DC = 2017.9.19.12.29.1 DM = 2017.9.19.23.48.9 ID = 015e98657d9b161 I = _ TF = (CM '1 in Zhu (1996);^n? in Pan (2017)') ;

	AN T = 5 C = 6  A = 0 DC = 2017.9.19.23.48.21 DM = 2018.1.2.14.38.45 ID = 015e9ad36ff7371 I = _ TF = (CM '1 in Zhu (1996)^n? in Pan et al. (2017)') ;

	AN T = 8 C = 6  A = 0 DC = 2017.9.19.12.28.23 DM = 2018.1.8.14.44.24 ID = 015e9864e968158 I = _ TF = (CM '1 in Zhu (1996);^n? in Pan et al.(2017)') ;

	AN T = 9 C = 6  A = 0 DC = 2017.9.19.23.47.30 DM = 2018.1.8.14.55.33 ID = 015e9ad2a8a3370 I = _ TF = (CM '1 in Zhu (1996)^n?  in Pan et al. (2017)') ;

	AN T = 23 C = 6  A = 0 DC = 2017.12.16.12.14.54 DM = 2018.1.8.14.58.33 ID = 01605d8830f7282 I = _ TF = (CM '1 in Zhu (1996)') ;

	AN T = 24 C = 6  A = 0 DC = 2017.12.16.12.15.22 DM = 2018.1.8.14.58.39 ID = 01605d889e93283 I = _ TF = (CM '1 in Zhu (1996)') ;

	AN T = 28 C = 6  A = 0 DC = 2017.9.19.23.34.44 DM = 2018.1.2.13.7.0 ID = 015e9ac6f623369 I = _ TF = (CM '1 in Zhu (1996)^n? in Pan et al. (2017)^n') ;

	AN T = 34 C = 6  A = 0 DC = 2017.12.16.13.9.44 DM = 2018.1.8.14.58.0 ID = 01605dba6447304 I = _ TF = (CM '1 in Zhu (1996)^n? in Pan et al. (2017)') ;

	AN T = 39 C = 6  A = 0 DC = 2017.12.16.13.9.33 DM = 2018.1.8.14.58.50 ID = 01605dba3861303 I = _ TF = (CM '1 in Zhu (1996)') ;

	AN T = 40 C = 6  A = 0 DC = 2017.12.16.13.9.21 DM = 2018.1.8.14.59.2 ID = 01605dba0aec302 I = _ TF = (CM '1 in Zhu (1996)') ;

	AN T = 4 C = 7  A = 0 DC = 2018.4.5.16.54.11 DM = 2018.4.5.16.54.11 ID = 016295036805548 I = _ TF = (CM ) ;

	AN T = 5 C = 7  A = 0 DC = 2017.12.16.12.26.54 DM = 2017.12.16.12.27.3 ID = 01605d932c71287 I = _ TF = (CM '0 in Zhu (1996, 51)') ;

	AN T = 6 C = 7  A = 0 DC = 2017.12.16.12.26.14 DM = 2017.12.16.12.26.21 ID = 01605d928eda285 I = _ TF = (CM '? in Zhu (1996, 51)') ;

	AN T = 8 C = 7  A = 0 DC = 2018.1.2.15.9.58 DM = 2018.1.8.15.3.11 ID = 0160b5b49247421 I = _ TF = (CM '0 in Zhu (1996)^n? in Pan et al. (2017)') ;

	AN T = 27 C = 7  A = 0 DC = 2017.9.19.23.12.16 DM = 2018.1.2.15.10.47 ID = 015e9ab265cf332 I = _ TF = (CM '1 in Zhu (1996)^n? in Pan et al. (2017)') ;

	AN T = 33 C = 7  A = 0 DC = 2017.9.19.12.37.43 DM = 2018.1.8.15.20.1 ID = 015e986d73a9167 I = _ TF = (CM '1 in Zhu (1996);^n? in Pan et al. (2017)') ;

	AN T = 4 C = 8  A = 0 DC = 2017.9.19.12.42.36 DM = 2018.1.8.15.4.7 ID = 015e9871ea6c176 I = _ TF = (CM '0 in Zhu (1996);^n? in Pan et al (2017)') ;

	AN T = 5 C = 8  A = 0 DC = 2017.9.19.23.11.7 DM = 2017.9.19.23.11.11 ID = 015e9ab159fb328 I = _ TF = (CM '0 in Zhu (1996)^n? in Pan et al. (2017)') ;

	AN T = 8 C = 8  A = 0 DC = 2017.9.19.13.26.44 DM = 2017.9.26.6.58.52 ID = 015e989a52a9370 I = _ TF = (CM '? in Pan et al. (2017)') ;

	AN T = 9 C = 8  A = 0 DC = 2017.9.19.23.10.26 DM = 2018.1.2.15.45.58 ID = 015e9ab0ba6e327 I = _ TF = (CM '0 in Zhu (1996)^n? in Pan et al. (2017)') ;

	AN T = 13 C = 8  A = 0 DC = 2017.9.19.23.11.24 DM = 2018.1.8.15.6.27 ID = 015e9ab19a0f329 I = _ TF = (CM '0 in Zhu (1996);^n? in Pan et al. (2017)') ;

	AN T = 23 C = 8  A = 0 DC = 2017.12.16.13.10.49 DM = 2017.12.16.13.10.57 ID = 01605dbb6127305 I = _ TF = (CM '0 in Zhu (1996, character 52)') ;

	AN T = 24 C = 8  A = 0 DC = 2017.9.19.23.13.16 DM = 2018.1.8.15.13.1 ID = 015e9ab350fa335 I = _ TF = (CM '0 in Zhu (1996)^n? in Pan et al. (2017)') ;

	AN T = 27 C = 8  A = 0 DC = 2017.9.19.23.12.19 DM = 2018.1.8.15.7.34 ID = 015e9ab271e2333 I = _ TF = (CM '0 in Zhu (1996)^n? in Pan et al. (2017)') ;

	AN T = 28 C = 8  A = 0 DC = 2017.9.19.23.14.40 DM = 2017.9.19.23.14.44 ID = 015e9ab49824338 I = _ TF = (CM '0 in Zhu (1996)^n? in Pan et al. (2017)') ;

	AN T = 33 C = 8  A = 0 DC = 2017.9.19.12.37.54 DM = 2018.1.8.15.20.9 ID = 015e986da0b3168 I = _ TF = (CM '0 in Zhu (1996);^n? in Pan et al. (2017)') ;

	AN T = 4 C = 9  A = 0 DC = 2017.9.19.23.8.19 DM = 2018.1.2.15.42.56 ID = 015e9aaec798325 I = _ TF = (CM '0 in Zhu (1996)^n? in Pan et al. (2017)') ;

	AN T = 5 C = 9  A = 0 DC = 2017.9.19.23.7.50 DM = 2018.1.2.15.45.19 ID = 015e9aae5759324 I = _ TF = (CM '0 in Zhu (1996)^n? in Pan et al. (2017)') ;

	AN T = 8 C = 9  A = 0 DC = 2017.9.19.13.26.50 DM = 2018.1.7.21.33.22 ID = 015e989a6c5f371 I = _ TF = (CM '0 in Zhu (1996)^n? in Pan et al. (2017)') ;

	AN T = 9 C = 9  A = 0 DC = 2017.9.19.23.8.44 DM = 2018.1.2.15.45.9 ID = 015e9aaf2992326 I = _ TF = (CM '0 in Zhu (1996)^n? in Pan et al. (2017)') ;

	AN T = 13 C = 9  A = 0 DC = 2017.9.19.23.7.40 DM = 2018.1.2.15.42.39 ID = 015e9aae2fe7323 I = _ TF = (CM '0 in Zhu (1996)^n? in Pan et al. (2017)') ;

	AN T = 23 C = 9  A = 0 DC = 2017.12.16.13.11.28 DM = 2018.1.8.15.14.2 ID = 01605dbbfa3f306 I = _ TF = (CM '0  in Zhu (1996, character 53)') ;

	AN T = 24 C = 9  A = 0 DC = 2017.9.19.23.6.54 DM = 2018.1.2.15.40.57 ID = 015e9aad7e04321 I = _ TF = (CM '0 in Zhu (1996)^n? in Pan et al. (2017)') ;

	AN T = 27 C = 9  A = 0 DC = 2017.9.19.23.7.19 DM = 2018.1.2.15.41.42 ID = 015e9aaddd98322 I = _ TF = (CM '0 in Zhu (1996)^n? in Pan et al. (2017)') ;

	AN T = 28 C = 9  A = 0 DC = 2017.9.19.23.6.19 DM = 2018.1.2.15.42.9 ID = 015e9aacf4d9320 I = _ TF = (CM '0 in Zhu (1996)^n? in Pan et al. (2017)') ;

	AN T = 33 C = 9  A = 0 DC = 2017.9.19.12.38.0 DM = 2018.1.8.15.20.24 ID = 015e986db4d8169 I = _ TF = (CM '0 in Zhu (1996)^n? in Pan et al. (2017)') ;

	AN T = 34 C = 9  A = 0 DC = 2017.12.16.13.12.37 DM = 2017.12.16.13.12.44 ID = 01605dbd07b9309 I = _ TF = (CM '0 in Zhu (1996, character 53)') ;

	AN T = 39 C = 9  A = 0 DC = 2017.12.16.13.12.28 DM = 2017.12.16.13.12.35 ID = 01605dbce443308 I = _ TF = (CM '0 in Zhu (1996, character 53)') ;

	AN T = 40 C = 9  A = 0 DC = 2017.12.16.13.12.15 DM = 2017.12.16.13.12.26 ID = 01605dbcb269307 I = _ TF = (CM ' 0 in Zhu (1996, character 53)') ;

	AN T = 5 C = 10  A = 0 DC = 2017.9.19.23.4.7 DM = 2017.9.19.23.4.13 ID = 015e9aaaf143316 I = _ TF = (CM '0 in Zhu (1996)^n? in Pan et al. (2017)') ;

	AN T = 6 C = 10  A = 0 DC = 2017.9.19.23.3.48 DM = 2018.1.2.15.49.44 ID = 015e9aaaa63f315 I = _ TF = (CM '? in Zhu (1996)^n0 in Pan et al. (2017)') ;

	AN T = 8 C = 10  A = 0 DC = 2017.9.19.13.26.57 DM = 2018.1.7.21.33.4 ID = 015e989a88b9372 I = _ TF = (CM '0  in Zhu (1996)^n? in Pan et al. (2017)') ;

	AN T = 9 C = 10  A = 0 DC = 2017.9.19.23.3.33 DM = 2017.9.19.23.3.38 ID = 015e9aaa6b3f314 I = _ TF = (CM '0 in Zhu (1996)^n? in Pan et al. (2017)') ;

	AN T = 13 C = 10  A = 0 DC = 2017.9.19.23.4.30 DM = 2018.1.2.15.48.3 ID = 015e9aab4937317 I = _ TF = (CM '1 in Zhu (1996)^n? in Pan et al. (2017)') ;

	AN T = 27 C = 10  A = 0 DC = 2017.9.19.23.4.59 DM = 2018.1.2.15.47.36 ID = 015e9aabb99f318 I = _ TF = (CM '0 in Zhu (1996)^n? in Pan et al. (2017)') ;

	AN T = 33 C = 10  A = 0 DC = 2017.9.19.12.38.5 DM = 2018.1.8.15.20.33 ID = 015e986dc88d170 I = _ TF = (CM '0 in Zhu (1996);^n? in Pan et al. (2017)') ;

	AN T = 4 C = 11  A = 0 DC = 2017.9.19.12.28.56 DM = 2018.1.2.16.4.34 ID = 015e98656911160 I = _ TF = (CM '1 in Zhu (1996)^n? in Pan et al. (2017)') ;

	AN T = 5 C = 11  A = 0 DC = 2017.9.19.23.54.34 DM = 2017.9.19.23.54.39 ID = 015e9ad92246374 I = _ TF = (CM '1 in Zhu (1996)^n? in Pan et al. (2017)') ;

	AN T = 8 C = 11  A = 0 DC = 2017.9.19.23.51.59 DM = 2017.9.26.6.52.25 ID = 015e9ad6c366373 I = _ TF = (CM '? in Pan et al. (2017)') ;

	AN T = 23 C = 11  A = 0 DC = 2017.12.16.13.22.55 DM = 2017.12.16.13.23.3 ID = 01605dc6776b310 I = _ TF = (CM '1 in Zhu (1996, character 43)') ;

	AN T = 24 C = 11  A = 0 DC = 2017.12.16.13.23.6 DM = 2017.12.16.13.23.27 ID = 01605dc6a00a311 I = _ TF = (CM ' 1 in Zhu (1996, character 43)') ;

	AN T = 28 C = 11  A = 0 DC = 2017.9.19.23.49.56 DM = 2018.1.2.16.4.58 ID = 015e9ad4e3bb372 I = _ TF = (CM '1 in Zhu (1996)^n? in Pan et al. (2017)') ;

	AN T = 34 C = 11  A = 0 DC = 2017.12.16.13.23.48 DM = 2018.1.2.16.5.18 ID = 01605dc74391314 I = _ TF = (CM '1 in Zhu (1996, character 43)^n? in Pan et al. (2017)') ;

	AN T = 39 C = 11  A = 0 DC = 2017.12.16.13.23.39 DM = 2017.12.16.13.23.45 ID = 01605dc71fb5313 I = _ TF = (CM '1 in Zhu (1996, character 43)') ;

	AN T = 40 C = 11  A = 0 DC = 2017.12.16.13.23.30 DM = 2017.12.16.13.23.36 ID = 01605dc6feb9312 I = _ TF = (CM '1 in Zhu (1996, character 43)') ;

	AN T = 5 C = 12  A = 0 DC = 2017.9.25.22.4.33 DM = 2018.1.2.16.16.46 ID = 015eb95a8fa4278 I = _ TF = (CM '1 in Zhu (1996).') ;

	AN T = 6 C = 12  A = 0 DC = 2017.12.16.12.28.8 DM = 2017.12.16.12.28.16 ID = 01605d944f37288 I = _ TF = (CM '? in Zhu (1996, 50)') ;

	AN T = 8 C = 12  A = 0 DC = 2018.1.2.16.16.14 DM = 2018.1.7.21.31.32 ID = 0160b5f13f29426 I = _ TF = (CM '1 in Zhu (1996)^n? in Pan et al. (2017)') ;

	AN T = 27 C = 12  A = 0 DC = 2017.9.19.23.12.13 DM = 2018.1.2.16.17.36 ID = 015e9ab25955331 I = _ TF = (CM '1 in Zhu (1996)^n? in Pan et al. (2017)') ;

	AN T = 31 C = 12  A = 0 DC = 2016.4.22.20.45.2 DM = 2018.1.8.15.22.33 ID = 01543e00855c70 I = _ TF = (CM '? in Jia et al. (2010);^n0 in Pan et al. (2017)') ;

	AN T = 33 C = 12  A = 0 DC = 2017.9.19.12.36.41 DM = 2018.1.8.15.20.45 ID = 015e986c82c9166 I = _ TF = (CM '0 in Zhu (1996);^n? in Pan et al. (2017)') ;

	AN T = 5 C = 13  A = 0 DC = 2014.11.18.13.55.18 DM = 2018.1.2.16.25.12 ID = 0149c1782bce16 I = _ TF = (CM '1 in Zhu (1996)^n? in Pan et al. (2017)') ;

	AN T = 8 C = 13  A = 0 DC = 2017.9.19.12.28.32 DM = 2018.1.7.21.30.38 ID = 015e98650be6159 I = _ TF = (CM '0 in Zhu (1996)^n? in Pan et al. (2017)') ;

	AN T = 9 C = 13  A = 0 DC = 2017.9.19.23.29.39 DM = 2018.1.2.16.24.43 ID = 015e9ac24f4c367 I = _ TF = (CM '0 in Zhu (1996)^n? in Pan et al. (2017)') ;

	AN T = 33 C = 13  A = 0 DC = 2018.1.2.16.25.31 DM = 2018.1.7.21.31.5 ID = 0160b5f9bd2f427 I = _ TF = (CM '1 in Zhu (1996)^n? in Pan et al. (2017)') ;

	AN T = 2 C = 14  A = 0 DC = 2017.9.20.18.46.4 DM = 2018.1.7.21.27.49 ID = 015e9ee50c641056 I = _ TF = (CM '- in Zhu (1996)^n? in Pan et al. (2017)') TF = (R 'Dupret et al., 2010');

	AN T = 5 C = 14  A = 0 DC = 2018.1.2.16.45.30 DM = 2018.1.7.21.28.53 ID = 0160b60c08e6429 I = _ TF = (CM '- in Zhu (1996)^n? in Pan et al. (2017)') ;

	AN T = 8 C = 14  A = 0 DC = 2017.9.19.12.31.51 DM = 2018.1.7.21.30.3 ID = 015e986815a3162 I = _ TF = (CM '0 in Zhu (1996)^n? in Pan et al. (2017)') ;

	AN T = 9 C = 14  A = 0 DC = 2018.1.2.16.43.17 DM = 2018.1.2.16.44.31 ID = 0160b60a023d427 I = _ TF = (CM '0 in Zhu (1996)^n? in Pan et al. (2017)') ;

	AN T = 5 C = 15  A = 0 DC = 2014.11.18.13.56.44 DM = 2018.1.2.16.50.6 ID = 0149c179796217 I = _ TF = (CM '2 in Zhu (1996)^n? in Pan et al. (2017)') ;

	AN T = 8 C = 15  A = 0 DC = 2017.9.19.12.32.3 DM = 2017.9.26.7.0.25 ID = 015e9868431d163 I = _ TF = (CM '? in Pan et al. (2017)') ;

	AN T = 9 C = 15  A = 0 DC = 2017.9.19.23.26.34 DM = 2017.9.19.23.26.38 ID = 015e9abf7e1b362 I = _ TF = (CM '0 in Zhu (1996)^n? in Pan et al. (2017)') ;

	AN T = 33 C = 15  A = 0 DC = 2017.9.19.23.28.32 DM = 2018.1.2.16.50.31 ID = 015e9ac1494c366 I = _ TF = (CM '1 in Zhu (1996)^n? in Pan et al. (2017') ;

	AN T = 4 C = 17  A = 0 DC = 2018.4.5.16.47.54 DM = 2018.4.5.16.48.0 ID = 016294fda8c8545 I = _ TF = (CM '1 in Zhu (1996)') ;

	AN T = 5 C = 17  A = 0 DC = 2018.1.7.21.24.51 DM = 2018.1.8.16.26.53 ID = 0160d0cb962d425 I = _ TF = (CM '1 in Zhu (1996)') ;

	AN T = 4 C = 18  A = 0 DC = 2018.4.5.16.48.34 DM = 2018.4.5.16.48.38 ID = 016294fe450d546 I = _ TF = (CM '1 in Zhu (1996)') ;

	AN T = 5 C = 18  A = 0 DC = 2017.9.19.22.37.27 DM = 2018.1.2.16.53.22 ID = 015e9a92855e311 I = _ TF = (CM '0 in Zhu (1996)^n? in Pan et al. (2017)') ;

	AN T = 6 C = 18  A = 0 DC = 2017.9.19.23.0.37 DM = 2017.9.19.23.0.54 ID = 015e9aa7bb9a312 I = _ TF = (CM '? in Zhu (1996)') ;

	AN T = 8 C = 18  A = 0 DC = 2017.9.19.13.27.2 DM = 2018.1.8.15.33.0 ID = 015e989a9c04373 I = _ TF = (CM '1 in Zhu (1996);^n? in Pan et al. (2017)') ;

	AN T = 9 C = 18  A = 0 DC = 2017.9.19.23.1.12 DM = 2018.1.2.16.53.1 ID = 015e9aa8452d313 I = _ TF = (CM '0 in Zhu (1996)^n? in Pan et al. (2017)') ;

	AN T = 11 C = 18  A = 0 DC = 2018.1.8.15.38.52 DM = 2018.1.8.15.38.52 ID = 0160d4b52f6d322 I = _ TF = (CM ) ;

	AN T = 27 C = 18  A = 0 DC = 2017.9.19.22.36.38 DM = 2018.1.7.21.22.2 ID = 015e9a91c864309 I = _ TF = (CM '0 in Zhu (1996)^n? in Pan et al. (2017)') ;

	AN T = 33 C = 18  A = 0 DC = 2017.9.19.12.38.10 DM = 2018.1.8.15.39.39 ID = 015e986ddc4f171 I = _ TF = (CM '0 in Zhu (1996);^n? in Pan et al. (2017)') ;

	AN T = 5 C = 19  A = 0 DC = 2017.9.19.22.34.38 DM = 2018.1.8.15.37.28 ID = 015e9a8ff0b4307 I = _ TF = (CM '0 in Zhu (1996)^n? in Pan et al. (2017)') ;

	AN T = 6 C = 19  A = 0 DC = 2017.9.19.22.33.43 DM = 2017.9.19.22.33.56 ID = 015e9a8f1cd4305 I = _ TF = (CM '? in Zhu (1996)') ;

	AN T = 8 C = 19  A = 0 DC = 2017.9.19.13.27.9 DM = 2018.1.8.15.44.14 ID = 015e989ab53a374 I = _ TF = (CM '0 in Zhu (1996)^n? in Pan et al. (2017)') ;

	AN T = 9 C = 19  A = 0 DC = 2017.9.19.13.17.34 DM = 2018.1.8.15.44.51 ID = 015e9891eea6362 I = _ TF = (CM '0 in Zhu (1996);^n? in Pan  et al.(2017)') ;

	AN T = 27 C = 19  A = 0 DC = 2017.9.19.22.35.23 DM = 2018.1.2.17.14.51 ID = 015e9a90a22b308 I = _ TF = (CM '2 in Zhu (1996)^n? in Pan et al. (2017)') ;

	AN T = 33 C = 19  A = 0 DC = 2017.9.19.12.38.14 DM = 2018.1.7.21.20.5 ID = 015e986dedaa172 I = _ TF = (CM '3 in Zhu (1996)^n? in Pan et al. (2017)') ;

	AN T = 3 C = 20  A = 0 DC = 2017.9.19.23.23.37 DM = 2018.1.2.17.22.2 ID = 015e9abcc9ac356 I = _ TF = (CM '0 in Zhu (1996)^n? in Pan et al. (2017)') ;

	AN T = 4 C = 20  A = 0 DC = 2017.9.19.23.22.31 DM = 2018.1.2.17.22.16 ID = 015e9abbc91f354 I = _ TF = (CM '0 in Zhu (1996)^n? in Pan et al. (2017)') ;

	AN T = 5 C = 20  A = 0 DC = 2017.9.19.23.23.18 DM = 2018.1.2.17.21.23 ID = 015e9abc7faf355 I = _ TF = (CM '0 in Zhu (1996)^n? in Pan et al. (2017)') ;

	AN T = 6 C = 20  A = 0 DC = 2017.9.19.23.22.18 DM = 2018.1.2.17.21.43 ID = 015e9abb96a7353 I = _ TF = (CM '0 in Zhu (1996)^n? in Pan et al. (2017)') ;

	AN T = 7 C = 20  A = 0 DC = 2017.9.19.23.21.26 DM = 2018.1.2.17.19.21 ID = 015e9abacae2350 I = _ TF = (CM '0 in Zhu (1996) and Pan et al. (2017)') ;

	AN T = 8 C = 20  A = 0 DC = 2017.9.19.23.22.5 DM = 2018.1.7.21.19.14 ID = 015e9abb61b7351 I = _ TF = (CM '0 in Zhu (1996)^n? in Pan et al. (2017)') ;

	AN T = 9 C = 20  A = 0 DC = 2017.9.19.23.22.12 DM = 2017.9.19.23.22.15 ID = 015e9abb7e2f352 I = _ TF = (CM '0 in Zhu (1996)^n? in Pan et al. (2017)') ;

	AN T = 10 C = 20  A = 0 DC = 2017.9.19.12.35.28 DM = 2017.9.19.12.35.51 ID = 015e986b63a1165 I = _ TF = (CM '0 in Pan et al. (2017)') ;

	AN T = 11 C = 20  A = 0 DC = 2017.12.16.13.26.45 DM = 2018.1.8.15.47.4 ID = 01605dc9f689320 I = _ TF = (CM '0 in Zhu (1996)') ;

	AN T = 12 C = 20  A = 0 DC = 2014.11.18.13.50.30 DM = 2014.11.18.13.50.40 ID = 0149c173c63d15 I = _ TF = (CM '0 in Zhu (1996)^n? in Pan et al. (2071') ;

	AN T = 13 C = 20  A = 0 DC = 2017.9.19.23.24.6 DM = 2018.1.2.17.22.36 ID = 015e9abd3cda358 I = _ TF = (CM '0 in Zhu (1996)^n? in Pan et al. (2017)') ;

	AN T = 14 C = 20  A = 0 DC = 2017.9.19.23.23.50 DM = 2018.1.2.17.23.7 ID = 015e9abcfc35357 I = _ TF = (CM '0 in Zhu (1996)^n? in Pan et al. (2017)') ;

	AN T = 15 C = 20  A = 0 DC = 2017.9.19.23.24.13 DM = 2017.9.19.23.24.16 ID = 015e9abd554c359 I = _ TF = (CM '0 in Zhu (1996)^n? in Pan et al. (2017)') ;

	AN T = 16 C = 20  A = 0 DC = 2017.9.19.23.24.18 DM = 2018.1.2.17.23.40 ID = 015e9abd6c29360 I = _ TF = (CM '0 in Zhu (1996)^n ? in Pan et al. (2017)') ;

	AN T = 17 C = 20  A = 0 DC = 2017.9.19.23.24.27 DM = 2018.1.2.17.23.58 ID = 015e9abd8f50361 I = _ TF = (CM '0 in Zhu (1996)^n? in Pan et al. (2017)') ;

	AN T = 19 C = 20  A = 0 DC = 2017.9.19.23.21.7 DM = 2018.1.2.17.31.53 ID = 015e9aba7ef4349 I = _ TF = (CM '0 in Zhu (1996)^n? in Pan et al. (2017)') ;

	AN T = 21 C = 20  A = 0 DC = 2017.9.19.23.13.37 DM = 2018.1.2.17.33.53 ID = 015e9ab3a3a5336 I = _ TF = (CM '0 in Zhu (1996)^n? in Pan et al. (2017)') ;

	AN T = 23 C = 20  A = 0 DC = 2017.12.16.13.27.4 DM = 2018.1.8.15.48.27 ID = 01605dca418b321 I = _ TF = (CM '0 in Zhu (1996)') ;

	AN T = 24 C = 20  A = 0 DC = 2017.9.19.23.13.9 DM = 2018.1.2.17.33.44 ID = 015e9ab335af334 I = _ TF = (CM '0 in Zhu (1996)^n? in Pan et al. (2017)') ;

	AN T = 26 C = 20  A = 0 DC = 2017.9.19.23.20.35 DM = 2018.1.2.17.32.13 ID = 015e9aba0411348 I = _ TF = (CM '0 in Zhu (1996)^n? in Pan et al. (2017)') ;

	AN T = 27 C = 20  A = 0 DC = 2017.9.19.23.12.8 DM = 2018.1.2.17.32.38 ID = 015e9ab24756330 I = _ TF = (CM '0 in Zhu (1996) ^n? in Pan et al. (2017)') ;

	AN T = 28 C = 20  A = 0 DC = 2017.9.19.23.14.19 DM = 2018.1.2.17.23.50 ID = 015e9ab446da337 I = _ TF = (CM '0 in Zhu (1996)^n? in Pan et al. (2017)') ;

	AN T = 29 C = 20  A = 0 DC = 2017.9.19.23.15.15 DM = 2018.1.2.17.32.48 ID = 015e9ab52277339 I = _ TF = (CM '0 in Zhu (1996)^n? in Pan et al. (2017)') ;

	AN T = 30 C = 20  A = 0 DC = 2017.9.19.23.15.33 DM = 2018.1.2.17.32.27 ID = 015e9ab566a5340 I = _ TF = (CM '0 in Zhu (1996)^n? in Pan et al. (2017)') ;

	AN T = 32 C = 20  A = 0 DC = 2017.9.19.23.16.4 DM = 2018.1.2.17.35.38 ID = 015e9ab5e069341 I = _ TF = (CM '0 in Zhu (1996)^n? in Pan et al. (2017)') ;

	AN T = 33 C = 20  A = 0 DC = 2017.9.19.23.19.24 DM = 2018.1.2.17.35.20 ID = 015e9ab8ecd4345 I = _ TF = (CM '0 in Zhu (1996)^n? in Pan et al. (2017)') ;

	AN T = 34 C = 20  A = 0 DC = 2017.12.16.13.27.37 DM = 2017.12.16.13.27.43 ID = 01605dcac3fd323 I = _ TF = (CM '0 in Zhu (1996, 49)') ;

	AN T = 35 C = 20  A = 0 DC = 2017.9.19.23.20.9 DM = 2018.1.2.17.34.48 ID = 015e9ab99e75347 I = _ TF = (CM '0 in Zhu (1996)^n? in Pan et al. (2017)') ;

	AN T = 36 C = 20  A = 0 DC = 2017.9.19.23.18.26 DM = 2018.1.2.17.34.57 ID = 015e9ab80dac342 I = _ TF = (CM '0 in Zhu (1996)^n? in Pan et al. (2017)') ;

	AN T = 37 C = 20  A = 0 DC = 2017.9.19.23.18.54 DM = 2018.1.2.17.35.30 ID = 015e9ab87a68343 I = _ TF = (CM '0 in Zhu (1996)^n? in Pan et al. (2017)') ;

	AN T = 38 C = 20  A = 0 DC = 2017.9.19.23.19.50 DM = 2018.1.2.17.35.46 ID = 015e9ab95269346 I = _ TF = (CM '0 in Zhu (1996)^n? in Pan et al. (2017)') ;

	AN T = 39 C = 20  A = 0 DC = 2017.9.19.23.19.9 DM = 2018.1.2.17.34.10 ID = 015e9ab8b4cc344 I = _ TF = (CM '0 in Zhu (1996)^n? in Pan et al. (2017)') ;

	AN T = 40 C = 20  A = 0 DC = 2017.12.16.13.27.29 DM = 2017.12.16.13.27.35 ID = 01605dcaa2e8322 I = _ TF = (CM '0 in Zhu (1996, 49)') ;

	AN T = 4 C = 21  A = 0 DC = 2018.4.5.16.50.53 DM = 2018.4.5.16.50.53 ID = 016295006419547 I = _ TF = (CM ) ;

	AN T = 5 C = 21  A = 0 DC = 2017.9.19.22.31.14 DM = 2018.1.2.17.40.37 ID = 015e9a8cd4b6302 I = _ TF = (CM '0 in Zhu (1996)^n? in Pan et al. (2017)') ;

	AN T = 6 C = 21  A = 0 DC = 2017.9.19.22.31.59 DM = 2017.9.19.22.32.8 ID = 015e9a8d85bf304 I = _ TF = (CM '? in Zhu (1996)') ;

	AN T = 8 C = 21  A = 0 DC = 2017.9.19.13.27.14 DM = 2018.1.8.16.28.32 ID = 015e989ac80f375 I = _ TF = (CM '0 in Zhu (1996);^n? in Pan et al. (2017)') ;

	AN T = 13 C = 21  A = 0 DC = 2017.9.19.22.30.57 DM = 2018.1.2.17.41.5 ID = 015e9a8c9319301 I = _ TF = (CM '0 in Zhu (1996)^n? in Pan et al. (2017)') ;

	AN T = 27 C = 21  A = 0 DC = 2017.9.19.22.30.5 DM = 2018.1.2.17.41.19 ID = 015e9a8bc7dd300 I = _ TF = (CM '1 in Zhu (1996)^n? in Pan et al. (2017)') ;

	AN T = 33 C = 21  A = 0 DC = 2017.9.19.12.38.19 DM = 2018.1.7.21.16.45 ID = 015e986e008b173 I = _ TF = (CM '1 in Zhu (1996)^n? in Pan et al. (2017)') ;

	AN T = 4 C = 22  A = 0 DC = 2017.9.19.22.1.46 DM = 2018.1.2.17.47.18 ID = 015e9a71dbef280 I = _ TF = (CM '0 in Zhu (1996)^n? in Pan et al. (2017)') ;

	AN T = 5 C = 22  A = 0 DC = 2017.9.19.22.2.30 DM = 2018.1.2.17.46.33 ID = 015e9a72878d281 I = _ TF = (CM '0 in Zhu (1996)^n? in Pan et al. (2017)') ;

	AN T = 33 C = 22  A = 0 DC = 2018.1.2.17.47.42 DM = 2018.1.7.21.16.2 ID = 0160b644faba432 I = _ TF = (CM '0 in Zhu (1996)^n? in Pan et al. (2017)') ;

	AN T = 4 C = 24  A = 0 DC = 2017.9.19.22.25.42 DM = 2017.9.19.22.25.48 ID = 015e9a87c51d297 I = _ TF = (CM '? in Zhu (1996)') ;

	AN T = 5 C = 24  A = 0 DC = 2017.9.19.22.26.1 DM = 2018.1.2.17.54.3 ID = 015e9a880cb7298 I = _ TF = (CM '0 in Zhu (1996)^n? in Pan et al. (2017)') ;

	AN T = 6 C = 24  A = 0 DC = 2017.9.19.22.24.49 DM = 2017.9.19.22.25.20 ID = 015e9a86f714296 I = _ TF = (CM '? in Zhu (1996)') ;

	AN T = 8 C = 24  A = 0 DC = 2017.9.19.13.27.18 DM = 2018.1.8.16.30.37 ID = 015e989ad828376 I = _ TF = (CM '0 in Zhu (1996)^n? in Pan et al. (2017)') ;

	AN T = 23 C = 24  A = 0 DC = 2017.12.16.16.57.55 DM = 2018.1.8.16.33.57 ID = 01605e8b4dc5324 I = _ TF = (CM '1 in Zhu (1996)') ;

	AN T = 27 C = 24  A = 0 DC = 2017.9.19.22.26.23 DM = 2018.1.2.17.54.24 ID = 015e9a8864f9299 I = _ TF = (CM '0 in Zhu (1996)^n? in Pan et al. (2017)') ;

	AN T = 33 C = 24  A = 0 DC = 2017.9.19.12.38.24 DM = 2018.1.8.15.40.31 ID = 015e986e12ba174 I = _ TF = (CM '0 in Zhu (1996)^n? in Pan et al. (2017)') ;

	AN T = 5 C = 28  A = 0 DC = 2017.9.19.22.23.17 DM = 2018.1.2.17.58.21 ID = 015e9a858daf293 I = _ TF = (CM '0 in Zhu (1996)^n? in Pan et al. (2017)') ;

	AN T = 6 C = 28  A = 0 DC = 2017.12.16.12.31.27 DM = 2017.12.16.12.31.34 ID = 01605d9755aa291 I = _ TF = (CM '? in Zhu (1996, 59)') ;

	AN T = 8 C = 28  A = 0 DC = 2017.9.19.22.24.0 DM = 2018.1.2.17.57.9 ID = 015e9a8637e6295 I = _ TF = (CM '0 in Zhu (1996)^n? in Pan et al. (2017)') ;

	AN T = 9 C = 28  A = 0 DC = 2017.9.19.22.23.38 DM = 2018.1.2.17.57.57 ID = 015e9a85dfea294 I = _ TF = (CM '0 in Zhu (1996)^n1 in Pan et al. (2017)') ;

	AN T = 27 C = 28  A = 0 DC = 2018.1.2.17.58.49 DM = 2018.1.8.16.38.43 ID = 0160b64f2b69433 I = _ TF = (CM '0 in Zhu (1996)^n? in Pan et al. (2017)') ;

	AN T = 33 C = 28  A = 0 DC = 2017.9.19.22.22.27 DM = 2018.1.8.15.40.38 ID = 015e9a84c9e8292 I = _ TF = (CM '1 in Zhu (1996)^n? in Pan et al. (2017)') ;

	AN T = 5 C = 29  A = 0 DC = 2017.9.20.0.3.0 DM = 2018.1.2.22.57.36 ID = 015e9ae0d8a2378 I = _ TF = (CM '1 in Zhu (1996)^n ? in Pan et al. (2017)') ;

	AN T = 6 C = 29  A = 0 DC = 2016.4.22.20.51.27 DM = 2018.1.8.18.3.21 ID = 01543e06686b73 I = _ TF = (CM '? in Zhu (1996);^n0 in Pan et al. (2017)') ;

	AN T = 8 C = 29  A = 0 DC = 2017.9.19.12.26.59 DM = 2017.9.20.0.5.15 ID = 015e9863a07c152 I = _ TF = (CM '1 in Zhu (1996);^n? in Pan et al. (2017)') ;

	AN T = 9 C = 29  A = 0 DC = 2017.9.19.12.27.21 DM = 2018.1.8.16.35.54 ID = 015e9863f567155 I = _ TF = (CM '1 in Zhu (1996);^n? in Pan et al. (2017)') ;

	AN T = 10 C = 29  A = 0 DC = 2017.9.21.22.39.9 DM = 2017.9.21.22.39.17 ID = 015ea4e0ce0a535 I = _ TF = (CM '0 in Pan et al. (2017)') ;

	AN T = 23 C = 29  A = 0 DC = 2017.12.16.16.59.22 DM = 2017.12.16.17.0.10 ID = 01605e8c9e1a325 I = _ TF = (CM '1 in Zhu (1996, 37)') ;

	AN T = 33 C = 29  A = 0 DC = 2018.1.2.22.59.16 DM = 2018.1.7.21.12.30 ID = 0160b7623a7e434 I = _ TF = (CM '1 in Zhu (1996)^n? in Pan et al. (2017)') ;

	AN T = 5 C = 30  A = 0 DC = 2017.9.20.0.3.10 DM = 2018.1.2.23.15.4 ID = 015e9ae0fec5379 I = _ TF = (CM '0 in Zhu (1996)^n? in Pan et al. (2017)') ;

	AN T = 6 C = 30  A = 0 DC = 2016.4.22.20.50.39 DM = 2018.1.2.23.15.25 ID = 01543e05ac2372 I = _ TF = (CM '? in Zhu (1996)^n0 in Pan et al. (2017)') ;

	AN T = 8 C = 30  A = 0 DC = 2017.9.19.12.27.8 DM = 2018.1.8.16.34.48 ID = 015e9863c2bd153 I = _ TF = (CM '1 in Zhu (1996);^n? In Pan et al, (2017)') ;

	AN T = 9 C = 30  A = 0 DC = 2017.9.19.12.27.26 DM = 2018.1.8.16.35.46 ID = 015e98640913156 I = _ TF = (CM '1 in Zhu (1996);^n? in Pan et al. (2017)') ;

	AN T = 10 C = 30  A = 0 DC = 2017.9.21.22.44.40 DM = 2017.9.22.9.54.10 ID = 015ea4e5da0b536 I = _ TF = (CM '0 in Pan et al. (2017)') ;

	AN T = 22 C = 30  A = 0 DC = 2017.9.20.0.9.45 DM = 2018.1.8.17.23.59 ID = 015e9ae7060a391 I = _ TF = (CM '0 in Pan et al. (2017)') ;

	AN T = 23 C = 30  A = 0 DC = 2017.12.16.16.59.30 DM = 2017.12.16.17.0.13 ID = 01605e8cbf44326 I = _ TF = (CM '1 in Zhu (1996, 38)') ;

	AN T = 24 C = 30  A = 0 DC = 2017.9.20.0.9.11 DM = 2018.1.2.23.16.45 ID = 015e9ae68371390 I = _ TF = (CM '1 in Zhu (1996)^n? in Pan et al. (2017)') ;

	AN T = 25 C = 30  A = 0 DC = 2017.9.20.0.10.7 DM = 2017.9.20.0.10.10 ID = 015e9ae75cb1392 I = _ TF = (CM '1 in Zhu (1996)') ;

	AN T = 28 C = 30  A = 0 DC = 2017.9.20.0.10.36 DM = 2018.1.2.23.16.4 ID = 015e9ae7ce94393 I = _ TF = (CM '1 in Zhu (1996)^n? in Pan et al. (2017)') ;

	AN T = 33 C = 30  A = 0 DC = 2018.1.2.23.16.57 DM = 2018.1.2.23.17.2 ID = 0160b7726cd2435 I = _ TF = (CM '? in Pan et al. (2017)') ;

	AN T = 34 C = 30  A = 0 DC = 2017.9.20.0.1.16 DM = 2017.9.20.0.1.30 ID = 015e9adf43cb377 I = _ TF = (CM '1 in Zhu (1996);^n? in Pan  (2017)') ;

	AN T = 39 C = 30  A = 0 DC = 2017.12.16.17.1.43 DM = 2017.12.16.17.1.49 ID = 01605e8ec743331 I = _ TF = (CM '1 in Zhu (1996, 38)') ;

	AN T = 40 C = 30  A = 0 DC = 2017.12.16.17.1.34 DM = 2017.12.16.17.1.40 ID = 01605e8ea374330 I = _ TF = (CM '1 in Zhu (1996, 38)') ;

	AN T = 5 C = 31  A = 0 DC = 2017.9.20.0.3.17 DM = 2018.1.2.23.35.33 ID = 015e9ae11c6f380 I = _ TF = (CM '0 in Zhu (1996)^n? in Pan et al. (2017)') ;

	AN T = 6 C = 31  A = 0 DC = 2016.4.22.20.50.15 DM = 2018.1.2.23.35.43 ID = 01543e054caa71 I = _ TF = (CM '? in Zhu (1996)^n0 in Pan et al. (2017)') ;

	AN T = 8 C = 31  A = 0 DC = 2017.9.20.0.6.20 DM = 2017.9.20.0.6.33 ID = 015e9ae3e52b383 I = _ TF = (CM '1 in Zhu (1996)^n? in Pan et al. (2017)') ;

	AN T = 23 C = 31  A = 0 DC = 2017.12.16.16.59.39 DM = 2017.12.16.17.0.16 ID = 01605e8ce23d327 I = _ TF = (CM '1 in Zhu (1996, 39)') ;

	AN T = 26 C = 31  A = 0 DC = 2017.9.20.0.8.37 DM = 2018.1.2.23.37.53 ID = 015e9ae5fbe7389 I = _ TF = (CM '1 in Zhu (1996)^n0 in Pan et al. (2017)') ;

	AN T = 27 C = 31  A = 0 DC = 2017.9.20.0.8.6 DM = 2018.1.2.23.39.57 ID = 015e9ae58447387 I = _ TF = (CM '? in Zhu (1996)^n0 in Pan et al. (2017)') ;

	AN T = 33 C = 31  A = 0 DC = 2018.1.2.23.40.9 DM = 2018.1.2.23.40.15 ID = 0160b787ab82441 I = _ TF = (CM '1 in Zhu (1996)^n? in Pan et al. (2017)') ;

	AN T = 5 C = 32  A = 0 DC = 2017.9.20.0.3.25 DM = 2017.9.20.0.3.29 ID = 015e9ae13bc9381 I = _ TF = (CM '0 in Zhu (1996)') ;

	AN T = 8 C = 32  A = 0 DC = 2017.9.20.0.6.37 DM = 2018.1.2.23.55.2 ID = 015e9ae428b3384 I = _ TF = (CM '0 in Zhu (1996)^n?  in Pan et al. (2017)') ;

	AN T = 9 C = 32  A = 0 DC = 2017.9.20.0.6.55 DM = 2018.1.2.23.55.25 ID = 015e9ae46d70385 I = _ TF = (CM '0 in Zhu (1996)^n? in Pan et al. (2017)') ;

	AN T = 10 C = 32  A = 0 DC = 2017.12.21.11.13.17 DM = 2017.12.21.11.13.26 ID = 0160770f9290768 I = _ TF = (CM '1 in Pan et al. (2017, character 40)') ;

	AN T = 33 C = 32  A = 0 DC = 2018.1.2.23.55.54 DM = 2018.1.7.20.45.59 ID = 0160b7961618442 I = _ TF = (CM '1 in Zhu (1996)^n? in Pan et al. (2017)') ;

	AN T = 5 C = 33  A = 0 DC = 2017.9.20.0.3.32 DM = 2018.1.3.0.14.51 ID = 015e9ae15507382 I = _ TF = (CM '0 in Zhu (1996)^n? in Pan et al. (2017)') ;

	AN T = 8 C = 33  A = 0 DC = 2017.9.19.12.27.14 DM = 2018.1.8.16.35.10 ID = 015e9863dbba154 I = _ TF = (CM '0 in Zhu (1996);^n? in Pan et al. (2017)') ;

	AN T = 5 C = 34  A = 0 DC = 2018.1.3.0.30.29 DM = 2018.1.7.20.32.1 ID = 0160b7b5bf8d445 I = _ TF = (CM '0 in Zhu (1996)^n? in Pan et al. (2017)') ;

	AN T = 6 C = 34  A = 0 DC = 2017.9.19.23.55.36 DM = 2017.9.19.23.55.40 ID = 015e9ada12a5375 I = _ TF = (CM '? in Zhu (1996)') ;

	AN T = 8 C = 34  A = 0 DC = 2017.9.19.12.27.46 DM = 2018.1.8.16.44.29 ID = 015e9864564f157 I = _ TF = (CM '0 in Zhu (1996);^n? in Pan et al. (2017)') ;

	AN T = 31 C = 34  A = 0 DC = 2016.4.22.20.42.4 DM = 2018.1.3.0.21.19 ID = 01543dfdcfc369 I = _ TF = (CM '0 in Pan et al. (2017) and Jia et al. (2010)^n') ;

	AN T = 33 C = 34  A = 0 DC = 2018.1.3.0.20.22 DM = 2018.1.7.20.33.47 ID = 0160b7ac7b81443 I = _ TF = (CM '1 in Zhu (1996)^n? in Pan et al. (2017)') ;

	AN T = 3 C = 35  A = 0 DC = 2017.9.21.23.17.41 DM = 2018.1.8.16.45.42 ID = 015ea50414de613 I = _ TF = (CM '0 in Zhu (1996)^n? in Pan et al. (2017)') ;

	AN T = 4 C = 35  A = 0 DC = 2017.9.19.12.46.51 DM = 2018.1.8.16.45.58 ID = 015e9875cfb4178 I = _ TF = (CM '0 in Zhu (1996);^n? in Pan et al. (2017)^n') ;

	AN T = 5 C = 35  A = 0 DC = 2017.9.19.22.17.11 DM = 2017.9.21.23.17.1 ID = 015e9a7ff845285 I = _ TF = (CM '0 in Zhu (1996);^n') ;

	AN T = 8 C = 35  A = 0 DC = 2017.9.19.12.45.49 DM = 2018.1.8.16.45.10 ID = 015e9874dd3f177 I = _ TF = (CM '0 in Zhu (1996)^n? in Pan et al. (2017)') ;

	AN T = 33 C = 35  A = 0 DC = 2017.9.19.12.38.59 DM = 2018.1.8.15.41.24 ID = 015e986e9adf175 I = _ TF = (CM '0 in Zhu (1996); ^n? in Pan et al. (2017)') ;

	AN T = 1 C = 37  A = 0 DC = 2017.9.15.12.26.38 DM = 2017.9.15.12.29.42 ID = 015e83c9de7672 I = _ TF = (CM ) TF = (R 'Dupret, 2010');

	AN T = 4 C = 42  A = 0 DC = 2017.9.19.22.20.3 DM = 2017.9.19.22.20.10 ID = 015e9a8298c8288 I = _ TF = (CM '0 in Zhu (1996)^n? in Pan et al. (2017)') ;

	AN T = 5 C = 42  A = 0 DC = 2017.9.19.22.20.13 DM = 2018.1.3.10.47.12 ID = 015e9a82bdb7289 I = _ TF = (CM '0 in Zhu (1996)^n? in Pan et al. (2017)') ;

	AN T = 8 C = 42  A = 0 DC = 2017.9.19.22.19.2 DM = 2018.1.7.17.15.48 ID = 015e9a81abb5286 I = _ TF = (CM '0 in Zhu (1996)^n? in Pan et al. (2017)') ;

	AN T = 9 C = 42  A = 0 DC = 2017.9.19.22.19.22 DM = 2017.9.19.22.19.38 ID = 015e9a81f8a6287 I = _ TF = (CM '0 in Zhu (1996)^n? in Pan et al. (2017)') ;

	AN T = 10 C = 42  A = 0 DC = 2017.9.21.23.14.40 DM = 2018.1.8.17.47.21 ID = 015ea5015049611 I = _ TF = (CM '1 in Pan et al. (2017)') ;

	AN T = 13 C = 42  A = 0 DC = 2017.9.19.22.20.31 DM = 2018.1.3.10.47.46 ID = 015e9a8304ae290 I = _ TF = (CM '0 in Zhu (1996)^n? in Pan et al. (2017)') ;

	AN T = 33 C = 42  A = 0 DC = 2017.9.19.22.21.35 DM = 2018.1.8.15.41.58 ID = 015e9a83fdd4291 I = _ TF = (CM '0 in Zhu (1996)^n? in Pan et al. (2017)') ;

	AN T = 8 C = 43  A = 0 DC = 2017.9.19.22.0.49 DM = 2018.1.7.17.14.18 ID = 015e9a70fb5f278 I = _ TF = (CM '0 in Zhu (1996)^n? in Pan et al. (2017)') ;

	AN T = 33 C = 43  A = 0 DC = 2017.9.19.22.4.27 DM = 2018.1.7.17.15.19 ID = 015e9a744fb6284 I = _ TF = (CM '1 in Zhu (1996)^n? in Pan et al. (2017)') ;

	AN T = 8 C = 44  A = 0 DC = 2017.9.19.22.0.27 DM = 2017.9.19.22.0.39 ID = 015e9a70a807277 I = _ TF = (CM '0 in Zhu (1996)^n? in Pan et al. (2017)') ;

	AN T = 8 C = 45  A = 0 DC = 2017.9.19.21.59.18 DM = 2018.1.7.17.12.45 ID = 015e9a6f9a2b275 I = _ TF = (CM '0 in Zhu (1996)^n? in Pan et al. (2017)') ;

	AN T = 2 C = 46  A = 0 DC = 2017.9.19.21.54.33 DM = 2017.9.19.21.56.28 ID = 015e9a6b3db9270 I = _ TF = (CM '? in Zhu (1996)') TF = (R 'Orvig, 1975');

	AN T = 7 C = 46  A = 0 DC = 2017.9.19.21.56.45 DM = 2017.9.19.21.58.27 ID = 015e9a6d43ee271 I = _ TF = (CM '0 in Zhu (1996)') ;

	AN T = 8 C = 46  A = 0 DC = 2017.9.19.21.57.16 DM = 2017.12.16.12.3.59 ID = 015e9a6dbe1a272 I = _ TF = (CM '? in Pan et al. (2017)  ^n0 in Zhu (1996)') ;

	AN T = 9 C = 46  A = 0 DC = 2017.9.19.21.58.9 DM = 2018.1.3.10.58.8 ID = 015e9a6e8c1e273 I = _ TF = (CM '0 in Zhu (1996)^n? in Pan et al. (2017)') ;

	AN T = 10 C = 46  A = 0 DC = 2018.1.3.10.54.55 DM = 2018.1.3.10.55.25 ID = 0160b9f16e85439 I = _ TF = (CM '1 in Pan et al. (2017)') ;

	AN T = 11 C = 46  A = 0 DC = 2017.9.19.21.58.57 DM = 2018.1.3.10.58.28 ID = 015e9a6f471c274 I = _ TF = (CM '0 in Zhu (1996)^n? in Pan et al. (2017)') ;

	AN T = 31 C = 47  A = 0 DC = 2017.9.19.15.46.56 DM = 2018.1.8.21.56.50 ID = 015e991aaf72126 I = _ TF = (CM '? in Pan et al. (2017).^n0 in Jia et al. (2010)') ;

	AN T = 2 C = 48  A = 0 DC = 2017.9.26.7.27.21 DM = 2018.1.8.17.2.0 ID = 015ebb5dd235281 I = _ TF = (CM '0 in Zhu (1996).') ;

	AN T = 1 C = 49  A = 0 DC = 2017.12.16.11.38.6 DM = 2017.12.16.11.38.27 ID = 01605d667e13835 I = _ TF = (CM '0 in Zhu (1996, character 12)') ;

	AN T = 2 C = 49  A = 0 DC = 2017.12.16.11.38.56 DM = 2017.12.16.11.39.1 ID = 01605d6743c4836 I = _ TF = (CM '0 in Zhu (1996)') ;

	AN T = 12 C = 59  A = 0 DC = 2014.11.18.13.49.5 DM = 2018.1.8.18.6.46 ID = 0149c17278ca13 I = _ TF = (CM '? in Zhu (1996)^n1 in Pan et al. (2017)') ;

	AN T = 3 C = 62  A = 0 DC = 2017.9.20.0.16.45 DM = 2017.9.20.0.16.51 ID = 015e9aed6f24402 I = _ TF = (CM '0 in Zhu (1996)') ;

	AN T = 4 C = 62  A = 0 DC = 2017.9.20.0.13.22 DM = 2017.9.20.0.13.28 ID = 015e9aea5784397 I = _ TF = (CM '0 in Zhu (1996)') ;

	AN T = 5 C = 62  A = 0 DC = 2017.9.20.0.15.48 DM = 2017.9.20.0.15.52 ID = 015e9aec8f4e399 I = _ TF = (CM '0 in Zhu (1996)') ;

	AN T = 6 C = 62  A = 0 DC = 2017.9.20.0.12.47 DM = 2017.9.20.0.12.53 ID = 015e9ae9ceb4395 I = _ TF = (CM '0 in Zhu (1996)') ;

	AN T = 11 C = 62  A = 0 DC = 2017.9.20.0.17.14 DM = 2017.9.20.0.17.18 ID = 015e9aeddfa3404 I = _ TF = (CM '0 in Zhu (1996)') ;

	AN T = 3 C = 63  A = 0 DC = 2017.9.20.0.16.57 DM = 2017.9.20.0.17.3 ID = 015e9aed9cde403 I = _ TF = (CM '0 in Zhu (1996)') ;

	AN T = 4 C = 63  A = 0 DC = 2017.9.20.0.14.28 DM = 2017.9.20.0.14.37 ID = 015e9aeb573e398 I = _ TF = (CM '0 in Zhu (1996)') ;

	AN T = 6 C = 63  A = 0 DC = 2017.9.20.0.12.55 DM = 2017.9.20.0.13.9 ID = 015e9ae9edef396 I = _ TF = (CM '0 in Zhu (1996)') ;

	AN T = 10 C = 63  A = 0 DC = 2017.9.20.0.16.26 DM = 2018.1.8.17.17.54 ID = 015e9aed26f7401 I = _ TF = (CM '1 in Pan et al. (2017)') ;

	AN T = 11 C = 63  A = 0 DC = 2017.9.20.0.17.21 DM = 2017.9.20.0.17.25 ID = 015e9aedfa84405 I = _ TF = (CM '0 in Zhu (1996)') ;

	AN T = 5 C = 66  A = 0 DC = 2017.12.16.17.9.15 DM = 2017.12.16.17.9.22 ID = 01605e95aae5333 I = _ TF = (CM '0 in Zhu (1996)') ;

	AN T = 35 C = 66  A = 0 DC = 2018.1.7.16.59.1 DM = 2018.1.7.16.59.1 ID = 0160cfd83646417 I = _ TF = (CM ) ;

	AN T = 12 C = 67  A = 0 DC = 2014.11.18.13.49.39 DM = 2014.11.18.13.49.49 ID = 0149c172fea914 I = _ TF = (CM '1 in Zhu (1996)') ;

	AN T = 5 C = 68  A = 0 DC = 2017.12.16.21.59.51 DM = 2018.1.8.17.17.25 ID = 01605f9fb8d6334 I = _ TF = (CM '1 in Zhu (1996)') ;

	AN T = 5 C = 69  A = 0 DC = 2017.12.16.22.1.22 DM = 2018.1.8.17.17.12 ID = 01605fa11eaf335 I = _ TF = (CM '1 in Zhu (1996)') ;

	AN T = 5 C = 70  A = 0 DC = 2017.12.16.22.1.46 DM = 2018.1.8.17.17.7 ID = 01605fa17bf5336 I = _ TF = (CM '1 in Zhu (1996)') ;

	AN T = 5 C = 71  A = 0 DC = 2017.12.16.22.3.6 DM = 2017.12.16.22.3.19 ID = 01605fa2b259337 I = _ TF = (CM '1 in Zhu (1996, character 2)') ;

	AN T = 5 C = 72  A = 0 DC = 2017.12.16.22.4.21 DM = 2017.12.16.22.4.28 ID = 01605fa3d8d8338 I = _ TF = (CM '0 in Zhu (1996, character 3)') ;

	AN T = 5 C = 73  A = 0 DC = 2017.12.16.22.4.30 DM = 2018.1.8.17.16.26 ID = 01605fa3fca0339 I = _ TF = (CM '0 in Zhu (1996)') ;

	AN T = 5 C = 74  A = 0 DC = 2017.12.16.22.5.29 DM = 2018.1.8.17.16.30 ID = 01605fa4e1ef340 I = _ TF = (CM '0 in Zhu (1996)') ;

	AN T = 5 C = 75  A = 0 DC = 2017.12.16.22.6.39 DM = 2018.1.8.17.16.39 ID = 01605fa5f4f1341 I = _ TF = (CM '0 in Zhu (1996)') ;

	AN T = 6 C = 75  A = 0 DC = 2017.9.19.12.22.2 DM = 2017.9.19.15.30.58 ID = 015e985f1664150 I = _ TF = (CM '0 in Zhu (1996). ^n? in Pan et al. (2017).') ;

	AN T = 11 C = 75  A = 0 DC = 2018.1.3.12.55.49 DM = 2018.1.3.12.56.10 ID = 0160ba601e2f441 I = _ TF = (CM '0 in Zhu (1996)^n? in Pan et al. (2017)') ;

	AN T = 23 C = 75  A = 0 DC = 2017.12.16.13.1.42 DM = 2017.12.16.13.1.51 ID = 01605db308e9293 I = _ TF = (CM '1 in Zhu (1996, 5)') ;

	AN T = 34 C = 75  A = 0 DC = 2017.12.16.13.5.9 DM = 2017.12.16.13.5.16 ID = 01605db63169295 I = _ TF = (CM '1 in Zhu (1996, character 5)') ;

	AN T = 39 C = 75  A = 0 DC = 2017.12.16.13.4.56 DM = 2017.12.16.13.5.3 ID = 01605db5fdc5294 I = _ TF = (CM '1 in Zhu (1996, character 5)') ;

	AN T = 4 C = 76  A = 0 DC = 2017.12.16.22.8.2 DM = 2017.12.16.22.8.9 ID = 01605fa7361f345 I = _ TF = (CM '0 in Zhu (1996, character 6)') ;

	AN T = 5 C = 76  A = 0 DC = 2017.12.16.22.6.58 DM = 2018.1.8.17.16.45 ID = 01605fa63fa0342 I = _ TF = (CM '0 in Zhu (1996)') ;

	AN T = 6 C = 76  A = 0 DC = 2017.9.19.15.31.7 DM = 2018.1.8.17.9.41 ID = 015e990c3309119 I = _ TF = (CM '0 in Zhu (1996)^n? in Pan et al. (2017)') ;

	AN T = 10 C = 76  A = 0 DC = 2017.9.17.23.40.47 DM = 2017.9.19.15.39.23 ID = 015e907fc84b147 I = _ TF = (CM '? in Pan et al. (2017).') TF = (R 'Zhang et al. (2001)');

	AN T = 11 C = 76  A = 0 DC = 2018.1.3.13.3.22 DM = 2018.1.3.13.3.32 ID = 0160ba670971443 I = _ TF = (CM '0 in Zhu (1996)^n? in Pan et al. (2017)') ;

	AN T = 19 C = 76  A = 0 DC = 2017.9.17.23.41.6 DM = 2017.9.19.21.54.15 ID = 015e90801530148 I = _ TF = (CM '? in Zhu (1996)') TF = (R 'Long et al., 2015');

	AN T = 25 C = 76  A = 0 DC = 2017.9.19.15.34.50 DM = 2018.1.8.17.13.6 ID = 015e990f9b45122 I = _ TF = (CM '?  in Zhu (1996).^n1 in Pan et al. (2017)^n') TF = (R 'Long et al. (1990), only one fin plate available.');

	AN T = 34 C = 76  A = 0 DC = 2017.12.16.13.5.56 DM = 2017.12.16.13.6.10 ID = 01605db6e743297 I = _ TF = (CM '0 in Zhu (1996, character 6)') ;

	AN T = 39 C = 76  A = 0 DC = 2017.12.16.13.5.43 DM = 2018.1.8.17.15.40 ID = 01605db6b46a296 I = _ TF = (CM '0 in Zhu (1996, character 6)') ;

	AN T = 5 C = 77  A = 0 DC = 2017.12.16.22.7.13 DM = 2018.1.8.17.16.50 ID = 01605fa679d4343 I = _ TF = (CM '0 in Zhu (1996)') ;

	AN T = 6 C = 77  A = 0 DC = 2017.9.19.15.33.16 DM = 2018.1.3.13.0.53 ID = 015e990e2d4c120 I = _ TF = (CM '0 in Zhu (1996), ^n? in Pan et al. (2017).') ;

	AN T = 10 C = 77  A = 0 DC = 2017.9.19.15.39.31 DM = 2017.9.19.15.39.51 ID = 015e9913e5da123 I = _ TF = (CM '? in Pan et al. (2017).') ;

	AN T = 11 C = 77  A = 0 DC = 2018.1.3.13.0.57 DM = 2018.1.3.13.1.38 ID = 0160ba64d0f4442 I = _ TF = (CM '0 in Zhu (1996)^n? in Pan et al. (2017)') ;

	AN T = 26 C = 77  A = 0 DC = 2017.9.19.16.0.13 DM = 2018.1.3.13.6.2 ID = 015e9926d838127 I = _ TF = (CM '0 in Zhu (1996), ^n1 in Pan et al. (2017).') ;

	AN T = 34 C = 77  A = 0 DC = 2017.12.16.13.6.39 DM = 2017.12.16.13.6.52 ID = 01605db78f73299 I = _ TF = (CM '0 in Zhu (1996, character 7)') ;

	AN T = 39 C = 77  A = 0 DC = 2017.12.16.13.6.25 DM = 2017.12.16.13.6.34 ID = 01605db75b78298 I = _ TF = (CM '0 in Zhu (1996, character 7) ') ;

	AN T = 4 C = 78  A = 0 DC = 2017.12.16.22.8.26 DM = 2017.12.16.22.8.32 ID = 01605fa795ab346 I = _ TF = (CM '0 in Zhu (1996, character 8)') ;

	AN T = 5 C = 78  A = 0 DC = 2017.12.16.22.7.24 DM = 2018.1.8.17.16.57 ID = 01605fa6a4e6344 I = _ TF = (CM '0 in Zhu (1996)') ;

	AN T = 6 C = 78  A = 0 DC = 2017.9.19.15.33.45 DM = 2017.9.19.15.34.3 ID = 015e990e9f5b121 I = _ TF = (CM '0 in Zhu (1996), ? in Pan et al. (2017).') ;

	AN T = 10 C = 78  A = 0 DC = 2017.9.19.15.40.4 DM = 2017.9.19.15.40.16 ID = 015e99146532124 I = _ TF = (CM '? in Pan et al. (2017).') ;

	AN T = 11 C = 78  A = 0 DC = 2018.1.8.17.11.36 DM = 2018.1.8.17.12.7 ID = 0160d50a18d0328 I = _ TF = (CM '0 in Zhu (1996)^n? in Pan et al. (2017)') ;

	AN T = 24 C = 78  A = 0 DC = 2017.12.16.12.52.4 DM = 2018.1.8.17.15.22 ID = 01605daa36d6292 I = _ TF = (CM '? in Zhu (1996)') ;

	AN T = 34 C = 78  A = 0 DC = 2017.12.16.13.7.13 DM = 2017.12.16.13.7.23 ID = 01605db8176a301 I = _ TF = (CM '0 in Zhu (1996, character 8)') ;

	AN T = 39 C = 78  A = 0 DC = 2017.12.16.13.7.1 DM = 2017.12.16.13.7.10 ID = 01605db7e841300 I = _ TF = (CM '0 in Zhu (1996, character 8)') ;

END;

BEGIN ASSUMPTIONS;
	OPTIONS DEFTYPE = UNORD POLYTCOUNT = MINSTEPS;
	TYPESET * UNTITLED   =  unord:  1 -  18 20 -  48 51 -  79, ord:  19 49 -  50;

END;

BEGIN MESQUITECHARMODELS;
	ProbModelSet * UNTITLED   =  'Mk1 (est.)':  1 -  79;
END;

Begin MESQUITE;
		MESQUITESCRIPTVERSION 2;
		TITLE AUTO;
		tell ProjectCoordinator;
		timeSaved 1523004009270;
		getEmployee #mesquite.minimal.ManageTaxa.ManageTaxa;
		tell It;
			setID 0 5190453487192735578;
			tell It;
				setSelected  4;
				setDefaultOrder  1 2 9 11 6 7 3 4 5 0 8 16 12 14 13 17 20 21 22 30 29 46 27 28 43 24 24 19 26 42 48 45 38 33 35 36 36 37 30 31 33 40 39 41;
				attachments ;
			endTell;
		endTell;
		getEmployee #mesquite.charMatrices.ManageCharacters.ManageCharacters;
		tell It;
			setID 0 8587968314884674900;
			tell It;
				setDefaultOrder  39 40 2 43 40 53 60 61 62 63 52 59 54 55 56 15 56 63 64 57 65 70 93 66 108 100 26 66 40 43 44 45 48 49 87 73 75 87 88 89 41 66 68 69 70 73 10 11 12 13 15 20 16 17 18 19 21 22 23 24 26 27 28 29 30 31 32 33 35 0 2 3 77 4 5 6 7 8 9;
				attachments ;
			endTell;
			mqVersion 320;
			checksumv 0 3 1956709000 null  getNumChars 79 numChars 79 getNumTaxa 44 numTaxa 44   short true   bits 15   states 15   sumSquaresStatesOnly 6771.0 sumSquares 6771.0 longCompressibleToShort false usingShortMatrix true   NumFiles 1 NumMatrices 1;
			mqVersion;
		endTell;
		getWindow;
		tell It;
			suppress;
			setResourcesState false false 100;
			setPopoutState 400;
			setExplanationSize 0;
			setAnnotationSize 0;
			setFontIncAnnot 0;
			setFontIncExp 0;
			setSize 1554 846;
			setLocation 1335 -104;
			setFont SanSerif;
			setFontSize 10;
			getToolPalette;
			tell It;
			endTell;
			desuppress;
		endTell;
		getEmployee  #mesquite.minimal.ManageTaxa.ManageTaxa;
		tell It;
			showTaxa #5190453487192735578 #mesquite.lists.TaxonList.TaxonList;
			tell It;
				setTaxa #5190453487192735578;
				getWindow;
				tell It;
					newAssistant  #mesquite.lists.TaxonListCurrPartition.TaxonListCurrPartition;
					newAssistant  #mesquite.lists.DefaultTaxaOrder.DefaultTaxaOrder;
					getTable;
					tell It;
						columnWidth 1 216;
					endTell;
					setExplanationSize 30;
					setAnnotationSize 20;
					setFontIncAnnot 0;
					setFontIncExp 0;
					setSize 1454 774;
					setLocation 1335 -104;
					setFont SanSerif;
					setFontSize 10;
					getToolPalette;
					tell It;
						setTool mesquite.lists.TaxonList.TaxonListWindow.arrow;
					endTell;
				endTell;
				showWindow;
				getEmployee #mesquite.lists.ColorTaxon.ColorTaxon;
				tell It;
					setColor Black;
					removeColor off;
				endTell;
				getEmployee #mesquite.lists.TaxonListAnnotPanel.TaxonListAnnotPanel;
				tell It;
					togglePanel off;
				endTell;
			endTell;
		endTell;
		getEmployee  #mesquite.charMatrices.BasicDataWindowCoord.BasicDataWindowCoord;
		tell It;
			showDataWindow #8587968314884674900 #mesquite.charMatrices.BasicDataWindowMaker.BasicDataWindowMaker;
			tell It;
				getWindow;
				tell It;
					getTable;
					tell It;
						rowNamesWidth 116;
						columnWidth 39 58;
						columnWidth 40 45;
						columnWidth 41 39;
					endTell;
					setExplanationSize 30;
					setAnnotationSize 20;
					setFontIncAnnot 0;
					setFontIncExp 0;
					setSize 1454 774;
					setLocation 1335 -104;
					setFont SanSerif;
					setFontSize 10;
					getToolPalette;
					tell It;
						setTool mesquite.charMatrices.BasicDataWindowMaker.BasicDataWindow.ibeam;
					endTell;
					setActive;
					setTool mesquite.charMatrices.BasicDataWindowMaker.BasicDataWindow.ibeam;
					colorCells  #mesquite.charMatrices.ColorCells.ColorCells;
				tell It;
					setColor Goldenrod;
					removeColor off;
				endTell;
					colorRowNames  #mesquite.charMatrices.ColorCells.ColorCells;
				tell It;
					setColor Goldenrod;
					removeColor off;
				endTell;
					colorColumnNames  #mesquite.charMatrices.CharGroupColor.CharGroupColor;
					colorText  #mesquite.charMatrices.NoColor.NoColor;
					setBackground White;
					toggleShowNames on;
					toggleShowTaxonNames on;
					toggleTight off;
					toggleThinRows off;
					toggleShowChanges on;
					toggleSeparateLines on;
					toggleShowStates on;
					toggleAutoWCharNames on;
					toggleAutoTaxonNames off;
					toggleShowDefaultCharNames off;
					toggleConstrainCW on;
					toggleBirdsEye off;
					toggleShowPaleGrid off;
					toggleShowPaleCellColors off;
					toggleShowPaleExcluded off;
					togglePaleInapplicable on;
					toggleShowBoldCellText off;
					toggleAllowAutosize on;
					toggleColorsPanel off;
					toggleDiagonal on;
					setDiagonalHeight 80;
					toggleLinkedScrolling on;
					toggleScrollLinkedTables off;
				endTell;
				showWindow;
				getWindow;
				tell It;
					forceAutosize;
				endTell;
				getEmployee #mesquite.charMatrices.AlterData.AlterData;
				tell It;
					toggleBySubmenus off;
				endTell;
				getEmployee #mesquite.charMatrices.ColorByState.ColorByState;
				tell It;
					setStateLimit 9;
					toggleUniformMaximum on;
				endTell;
				getEmployee #mesquite.categ.StateNamesEditor.StateNamesEditor;
				tell It;
					makeWindow;
					tell It;
						getTable;
						tell It;
							rowNamesWidth 653;
						endTell;
						setExplanationSize 30;
						setAnnotationSize 20;
						setFontIncAnnot 0;
						setFontIncExp 0;
						setSize 1454 774;
						setLocation 1335 -104;
						setFont SanSerif;
						setFontSize 10;
						getToolPalette;
						tell It;
							setTool mesquite.categ.StateNamesEditor.StateNamesWindow.arrow;
						endTell;
						rowsAreCharacters on;
						toggleConstrainChar on;
						toggleConstrainCharNum 3;
						togglePanel off;
						toggleSummaryPanel off;
					endTell;
					showWindow;
				endTell;
				getEmployee #mesquite.categ.StateNamesStrip.StateNamesStrip;
				tell It;
					showStrip on;
				endTell;
				getEmployee #mesquite.charMatrices.AnnotPanel.AnnotPanel;
				tell It;
					togglePanel on;
				endTell;
				getEmployee #mesquite.charMatrices.CharReferenceStrip.CharReferenceStrip;
				tell It;
					showStrip on;
				endTell;
				getEmployee #mesquite.charMatrices.QuickKeySelector.QuickKeySelector;
				tell It;
					autotabOff;
				endTell;
				getEmployee #mesquite.charMatrices.SelSummaryStrip.SelSummaryStrip;
				tell It;
					showStrip off;
				endTell;
				getEmployee #mesquite.categ.SmallStateNamesEditor.SmallStateNamesEditor;
				tell It;
					panelOpen true;
				endTell;
			endTell;
		endTell;
		getEmployee  #mesquite.charMatrices.ManageCharacters.ManageCharacters;
		tell It;
			showCharacters #8587968314884674900 #mesquite.lists.CharacterList.CharacterList;
			tell It;
				setData 0;
				getWindow;
				tell It;
					newAssistant  #mesquite.lists.CharListInclusion.CharListInclusion;
					newAssistant  #mesquite.lists.DefaultCharOrder.DefaultCharOrder;
					newAssistant  #mesquite.lists.CharListPartition.CharListPartition;
					newAssistant  #mesquite.parsimony.CharListParsModels.CharListParsModels;
					getTable;
					tell It;
						columnWidth 0 77;
					endTell;
					setExplanationSize 30;
					setAnnotationSize 20;
					setFontIncAnnot 0;
					setFontIncExp 0;
					setSize 1454 774;
					setLocation 1335 -104;
					setFont SanSerif;
					setFontSize 10;
					getToolPalette;
					tell It;
						setTool mesquite.lists.CharacterList.CharacterListWindow.arrow;
					endTell;
				endTell;
				showWindow;
				getEmployee #mesquite.lists.CharListAnnotPanel.CharListAnnotPanel;
				tell It;
					togglePanel off;
				endTell;
			endTell;
		endTell;
		newAssistant  #mesquite.basic.TextWindowMaker.TextWindowMaker;
		tell It;
			setText ;
			setTitle Note_4;
			getWindow;
			tell It;
				popAsTile false;
				popOut;
				setExplanationSize 0;
				setAnnotationSize 0;
				setFontIncAnnot 0;
				setFontIncExp 0;
				setSize 0 -22;
				setLocation 1216 21;
				setFont SanSerif;
				setFontSize 10;
				getToolPalette;
				tell It;
				endTell;
			endTell;
			hideWindow;
		endTell;
		endTell;
end;
